# Supplementary material for: The MGF300-2R protein of African swine fever virus is associated with viral pathogenicity by promoting the autophagic degradation of IKKα and IKKβ through the recruitment of TOLLIP
Source: PLoS Pathog. 2023 Aug 11;19(8):e1011580. doi: 10.1371/journal.ppat.1011580 (PMC10446188; doi:10.1371/journal.ppat.1011580)
Supplement: S1 Table — (XLSX) [file ppat.1011580.s007.xlsx]

## Sheet: Sheet1
	Table S1. The Primers used in this study
	Primers	Forward (5’-3’)	Reverse (5’-3’)	Description
	Flag-MGF300-R	AGACGATGACGATAAGGCGGCGGCGATGATCACCCTGTACGAGG	CTCGGTCGACCGAATTCttaGGGGGCCAGGAAGGCG	Construction plasmid pCMV-Flag-MGF300-R
	HA-MGF300-R	ACCCGCGGGCCCGCCACCATGGATGATCACCCTGTACGAGG	AGAGATCTCGGTCGACCGAATTCTTAAGCGTAATCTGGAACATCGTA	Construction plasmid pCMV-HA-MGF300-R
	GEX-6P-1-MGF300-2R	CACAGGAAACAGTATTCATGTCCCCTATACTAGGTTATTGGAAA	AATTCCGGGGATCCTTACGGCGCCAGAAAC	Construction plasmid pGEX-6P-1-MGF300-2R
	No1-L	GGTACCCGGGAGCTCGAATTCCTATGAATGTACATGGTTCCG	CATCTCTCACGAGATCGTGACTGGCCTGTTCTGAACCAAA	For left arm
	No1-M	TTTGGTTCAGAACAGGCCAGTCACGATCTCGTGAGAGATG	TCCTGTGAGATCATGGCAGCT	For marker gene
	No1-R	AGCTGCCATGATCTCACAGGATTGCGTCTAAATGACACCT	GTCTGCAGAAGCTTCGAATTCGGCGATCGAAATTTATTATGACA	For right arm
	No2-L	GGTACCCGGGAGCTCGAATTCCATATTGCGTTCATACCACAG	CATCTCTCACGAGATCGTGACCAGGTGTCATTTAGACGCAAC	For left arm
	No2-M	GTTGCGTCTAAATGACACCTGGTCACGATCTCGTGAGAGATG	GCCTGACATGGTATAATTCTCCTGTGAGATCATGGCAGCT	For marker gene
	No2-R	AGCTGCCATGATCTCACAGGAGAATTATACCATGTCAGGC	GTCTGCAGAAGCTTCGAATTCCTATACAAATTCGCATAGTGA	For right arm
	No3-L	GGTACCCGGGAGCTCGAATTCTCATACTGTTTTAATGTA	CATCTCTCACGAGATCGTGACTCTTTTTCATCTTAACTGA	For left arm
	No3-M	TCTTTTTCATCTTAACTGAGTCACGATCTCGTGAGAGATG	ACAGCCGCTAAATTTTATACTCCTGTGAGATCATGGCAGCT	For marker gene
	No3-R	AGCTGCCATGATCTCACAGGAGTATAAAATTTAGCGGCTGT	GTCTGCAGAAGCTTCGAATTCGTTATTTTAAGCTCAACCCC	For right arm
	No4-L	GGTACCCGGGAGCTCGAATTCGGTGAACTTTTATGTGCATT	CATCTCTCACGAGATCGTGACCATTATGTAAACAGCCGCTA	For left arm
	No4-M	TAGCGGCTGTTTACATAATGGTCACGATCTCGTGAGAGATG	GGAAGTACATGTGAATAGCGATCCTGTGAGATCATGGCAGCT	For marker gene
	No4-R	AGCTGCCATGATCTCACAGGATCGCTATTCACATGTACTTCC	GTCTGCAGAAGCTTCGAATTCTTTTGCTTTTATCGCCACT	For right arm
	No5-L	GGTACCCGGGAGCTCGAATTCAAATCCCCATATTTATTGAGTGA	CATCTCTCACGAGATCGTGACTGGCTCCTATGATGACCTT	For left arm
	No5-M	AAGGTCATCATAGGAGCCAGTCACGATCTCGTGAGAGATG	GAGGGTTTTCTTGAAAGTTAGTCCTGTGAGATCATGGCAGCT	For marker gene
	No5-R	AGCTGCCATGATCTCACAGGACTAACTTTCAAGAAAACCCTC	GTCTGCAGAAGCTTCGAATTCTCTCATTTTCTGTATAGCCAT	For right arm
	LVR-L	GGTACCCGGGAGCTCGAATTCTAAAAGCCTTACAGATCATCC	CATCTCTCACGAGATCGTGACTGAAAACAGCTACTTGACAAC	For left arm
	LVR-M	GTTGTCAAGTAGCTGTTTTCAGTCACGATCTCGTGAGAGATG	ATGGGCTTTATAGTCCTTTGTCCTGTGAGATCATGGCAGCT	For marker gene
	LVR-R	AGCTGCCATGATCTCACAGGACAAAGGACTATAAAGCCCAT	GTCTGCAGAAGCTTCGAATTCTCTCATTTTCTGTATAGCCAT	For right arm
	1L-L	GGTACCCGGGAGCTCGAATTCCTTCCATGCTTATCAAGGGG	CATCTCTCACGAGATCGTGACTCAGTTAAGATGAAAAAGACG	For left arm
	1L-M	CGTCTTTTTCATCTTAACTGAGTCACGATCTCGTGAGAGATG	TAACAAATTGGAGACAATTCCTGTGAGATCATGGCAGCT	For marker gene
	1L-R	AGCTGCCATGATCTCACAGGAATTGTCTCCAATTTGTTA	GTCTGCAGAAGCTTCGAATTCATTAAAAGCAATAATGCACAC	For right arm
	2R-L	GGTACCCGGGAGCTCGAATTCATGTTTTACAATTCCAGCGTA	CATCTCTCACGAGATCGTGACACTGATTAAAAGCAATAATGCAC	For left arm
	2R-M	GTGCATTATTGCTTTTAATCAGTGTCACGATCTCGTGAGAGATG	TTGTTTTAAATACATATTATCATTCCTGTGAGATCATGGCAGCT	For marker gene
	2R-R	AGCTGCCATGATCTCACAGGAATGATAATATGTATTTAAAACAA	GTCTGCAGAAGCTTCGAATTCTCACTACTTTAGACGACCT	For right arm
	4L-L	GGTACCCGGGAGCTCGAATTCATGAATTCTAGTATGCCTGT	CATCTCTCACGAGATCGTGACGTACATAGAATATATTTTGGTAA	For left arm
	4L-M	TTACCAAAATATATTCTATGTACGTCACGATCTCGTGAGAGATG	CAGCCGCTAAATTTTATACTATCCTGTGAGATCATGGCAGCT	For marker gene
	4L-R	AGCTGCCATGATCTCACAGGATAGTATAAAATTTAGCGGCTG	GTCTGCAGAAGCTTCGAATTCTTAAAAGAAACTGATCCCGAA	For right arm
	IL1-β	CCCAAAAGTTACCCGAAGAGG	TCTGCTTGAGAGGTGCTGATG	For qPCR
	TNF-α	ACCACGCTCTTCTGCCTACTGC	TCCCTCGGCTTTGACATTGGCTAC	For qPCR
	IFN-α	CTGCTGCCTGGAATGAGAGCC	TGACACAGGCTTCCAGGTCCC	For qPCR
	IKK-α	GAAAAGGCTATCCACTATGCTG	TAGGGGCTCTTCTGTAGCTC	For qPCR
	IKK-β	CTGAGTGACATCGCCTCTG	GTGTATTAATCTCTGTTCGCCTTG	For qPCR
	NEMO	CGTGCTGGGTGAAGAGTC	CATCTCGGAGCTCTTGATTCTC	For qPCR
	GADPH	ACATGGCCTCCAAGGAGTAAGA	GATCGAGTTGGGGCTGTGACT	For qPCR
	DelNO1-QB	CATTTGCATCGGATTATCTGT	CACCTATGCAAAATCGTGT	Amplification MGF110-9L gene
	DelNO1-CZ	CCACTACCAGCAGAACACC	ATCCATTTTCTTCGCTAGCAG	Amplification homologous arm and marker gene
	DelNO2-QB	GTTGAAATTATTTTACGCACT	TTTTGGTTTAAGATCGCCAT	Amplificatio MGF360-6L gene
	DelNO2-CZ	TGAGCAAAGACCCCAACGA	CATATGTATGCCTTTTCGCAA	Amplification homologous arm and marker gene
	DelNO3-QB	TTTTGCATTCCGATATCTCA	CTCTTTTGCCGTAACACAG	Amplificatio MGF300-1L gene
	DelNO3-CZ	CCACTACCAGCAGAACACC	ACAGTGGCATCATCAGACGAA	Amplification homologous arm and marker gene
	DelNO4-QB	ATACGTTTTATAACTTCGGGAT	CATCATTTTCTGCCATGAGGT	Amplificatio MGF360-9L gene
	DelNO4-CZ	GAACTTCAAGATCCGCCACA	ACGCTAATAAAAGGCTCACGA	Amplification homologous arm and marker gene
	DelNO5-QB	AGCGAAAACTCATTATTTAGCAG	TTTGATCATAACCTAAGGCTCA	Amplificatio MGF360-12L gene
	DelNO5-CZ	CCCTGAGCAAAGACCCCAA	TGTAGTACATGCTCGCCAA	Amplification homologous arm and marker gene
	Del1L-QB	AAATCCTGTTAAATAGGCAAA	AGTAAAATATTAGAGCGTCTG	Amplificatio MGF300-1L gene
	Del1L-CZ	AATCGGTTTCATCATTTAGGTGT	GCTCCTGGACGTAGCCTTC	Amplification homologous arm and marker gene
	Del2R-QB	TTACTTTATACGAAGCCGCTA	AAATGCACATAAAAGTTCACC	Amplificatio MGF300-2R gene
	Del2R-CZ	ATGATGAATTCTAGTATGCCTGT	CATAGCTCCTCCTGATGCC	Amplification homologous arm and marker gene
	Del4L-QB	TTTTCATCCATTCCACGTT	CGCTCACTACTTTAGACGA	Amplificatio MGF300-4L gene
	Del4L-CZ	ACAAATTTTAAAACACCCCGAT	CATAGCTCCTCCTGATGCC	Amplification homologous arm and marker gene
