# Supplementary material for: The MGF300-2R protein of African swine fever virus is associated with viral pathogenicity by promoting the autophagic degradation of IKKα and IKKβ through the recruitment of TOLLIP
Source: PLoS Pathog. 2023 Aug 11;19(8):e1011580. doi: 10.1371/journal.ppat.1011580 (PMC10446188; doi:10.1371/journal.ppat.1011580)
Supplement: S2 Table — (XLSX) [file ppat.1011580.s008.xlsx]

## Sheet: Sheet1
	Sample	Library	Raw Reads	Clean Reads	Raw Base(G)	Clean Base(G)	Effective Rate(%)	Error Rate(%)	Q20(%)	Q30(%)	GC Content	Aligned reads	Alignment rate	Mean_coverage
	Del1L	FDSW220147821-1r	7318264	7279672	1.1	1.09	99.47	0.03	96.25	90.53	30.89	45891	0.0063	26.9188
	Del2R	FDSW220083701-1r	9347095	9238354	2.8	2.77	98.84	0.03	96.06	90.02	39.28	55650	0.003	29.4155
	Del4L	FDSW220083700-1r	9540986	9427502	2.86	2.83	98.81	0.03	96.6	90.91	33.45	335104	0.0176	172.226
	Del1L INDEL
	ASFV	position	Gene_ID	transcript_ID	ref_base	sample_base	status	Effect	codan_mutate	aa_mutate	total_mapped_reads	mapped_ref_reads	mapped_sample_reads
	MK333180.1	425	Intergenic region		ACC	A	HOM		c.-2825_-2824delCC		24	3	21
	MK333180.1	32077	gene-MGF_360-14L	TRANSCRIPT_gene-MGF_360-14L	G	GC	HOM	frameshift_variant	c.850dupG	p.Ala284fs	20	2	18
	MK333180.1	47369	gene-A104R	TRANSCRIPT_gene-A104R	CA	C	HOM	frameshift_variant	c.17delA	p.Lys6fs	24	1	23
	MK333180.1	140652	gene-D1133L	TRANSCRIPT_gene-D1133L	C	CT	HOM	frameshift_variant	c.3124_3125insA	p.Arg1042fs	34	0	34
	Del1L SNP
	ASFV	position	Gene_ID	transcript_ID	ref_base	sample_base	status	Effect	codan_mutate	aa_mutate	total_mapped_reads	mapped_ref_reads	mapped_sample_reads
	MK333180.1	189323	Intergenic region		G	A	HET		c.-4186C>T		33	26	7
	MK333180.1	189338	Intergenic region		T	A	HET		c.-4201A>T		30	21	9
	MK333180.1	189380	Intergenic region		G	C	HET		c.-4243C>G		26	18	8
	Del2R INDEL
	ASFV	position	Gene_ID	transcript_ID	ref_base	sample_base	status	Effect	codan_mutate	aa_mutate	total_mapped_reads	mapped_ref_reads	mapped_sample_reads
	MK333180.1	425	Intergenic region		AC	A	HOM		c.-2825delC		38	2	36
	MK333180.1	32077	gene-MGF_360-14L	TRANSCRIPT_gene-MGF_360-14L	G	GC	HOM	frameshift_variant	c.850dupG	p.Ala284fs	28	2	26
	MK333180.1	140652	gene-D1133L	TRANSCRIPT_gene-D1133L	C	CT	HOM	frameshift_variant	c.3124_3125insA	p.Arg1042fs	28	2	26
	Del2R SNP
	ASFV	position	Gene_ID	transcript_ID	ref_base	sample_base	status	Effect	codan_mutate	aa_mutate	total_mapped_reads	mapped_ref_reads	mapped_sample_reads
	MK333180.1	189323	Intergenic region		G	A	HET		c.-4186C>T		50	37	13
	MK333180.1	189332	Intergenic region		C	G	HET		c.-4195G>C		48	34	12
	MK333180.1	189338	Intergenic region		T	A	HET		c.-4201A>T		46	30	16
	MK333180.1	189346	Intergenic region		C	G	HET		c.-4209G>C		41	31	10
	MK333180.1	189380	Intergenic region		G	C	HET		c.-4243C>G		36	27	9
	Del4L INDEL
	ASFV	position	Gene_ID	transcript_ID	ref_base	sample_base	status	Effect	codan_mutate	aa_mutate	total_mapped_reads	mapped_ref_reads	mapped_sample_reads
	MK333180.1	425	Intergenic region		AC	A	HOM		c.-2825delC		142	11	130
	MK333180.1	14707	gene-MGF_110-13L	TRANSCRIPT_gene-MGF_110-13L	AC	A	HET	frameshift_variant	c.365delG	p.Gly122fs	30	17	9
	MK333180.1	16876	Intergenic region		CG	C	HOM		c.-4374delC		96	6	87
	MK333180.1	19031	gene-ASFV_G_ACD_00350	TRANSCRIPT_gene-ASFV_G_ACD_00350	TGG	T	HET	frameshift_variant	c.44_45delGG	p.Gly15fs	46	16	13
	MK333180.1	20834	Intergenic region		CG	C	HET		c.-4419delC		61	10	43
	MK333180.1	32077	gene-MGF_360-14L	TRANSCRIPT_gene-MGF_360-14L	G	GC	HOM	frameshift_variant	c.850dupG	p.Ala284fs	125	3	122
	MK333180.1	47369	gene-A104R	TRANSCRIPT_gene-A104R	CA	C	HOM	frameshift_variant	c.17delA	p.Lys6fs	117	5	112
	MK333180.1	140652	gene-D1133L	TRANSCRIPT_gene-D1133L	C	CT	HOM	frameshift_variant	c.3124_3125insA	p.Arg1042fs	188	3	183
	Del4R SNP(No）
	ASFV	position	Gene_ID	transcript_ID	ref_base	sample_base	status	Effect	codan_mutate	aa_mutate	total_mapped_reads	mapped_ref_reads	mapped_sample_reads
