# Supplementary material for: The MGF300-2R protein of African swine fever virus is associated with viral pathogenicity by promoting the autophagic degradation of IKKα and IKKβ through the recruitment of TOLLIP
Source: PLoS Pathog. 2023 Aug 11;19(8):e1011580. doi: 10.1371/journal.ppat.1011580 (PMC10446188; doi:10.1371/journal.ppat.1011580)
Supplement: S3 Table — (XLSX) [file ppat.1011580.s009.xlsx]

## Sheet: Del2R12_vs_WT12.total
GeneID	ASFV-DelMGF300-2R-12_FPKM	ASFV-WT-12_FPKM	logFC	PValue	FDR	sig	nr	Protein Name	uniprot_ID	gene_description	Gene ontology (biological process)	Gene ontology (cellular component)	Gene ontology (molecular function)	KEGG_ID	KEGG_name	KEGG_Description
397122	10419.9	21.4682	8.92283	1.6e-64	2.89e-60	up	XP_020941506.1	interleukin-1 beta isoform X1	P26889	Interleukin-1 beta (IL-1 beta)	cellular response to lipopolysaccharide [GO:0071222]; cytokine-mediated signaling pathway [GO:0019221]; fever generation [GO:0001660]; immune response [GO:0006955]; inflammatory response [GO:0006954]; positive regulation of cell division [GO:0051781]; positive regulation of estradiol secretion [GO:2000866]; positive regulation of gene expression [GO:0010628]; positive regulation of immature T cel…	cytosol [GO:0005829]; extracellular space [GO:0005615]; lysosome [GO:0005764]	cytokine activity [GO:0005125]; integrin binding [GO:0005178]; interleukin-1 receptor binding [GO:0005149]	K04519	IL1B;	K04519 IL1B; interleukin 1 beta
100155546	339.787	0.598857	9.13897	3.53e-62	3.19e-58	up	NP_001123708.1	interleukin-23 subunit alpha precursor	C8KIR2	Interleukin-23 subunit alpha (Interleukin-23 subunit p19)	defense response to Gram-negative bacterium [GO:0050829]; immune response [GO:0006955]; inflammatory response [GO:0006954]; negative regulation of interleukin-10 production [GO:0032693]; positive regulation of activated T cell proliferation [GO:0042104]; positive regulation of activation of Janus kinase activity [GO:0010536]; positive regulation of defense response to virus by host [GO:0002230]; …	interleukin-23 complex [GO:0070743]	cytokine activity [GO:0005125]; interleukin-23 receptor binding [GO:0045519]	K05426	IL23A;	K05426 IL23A; interleukin 23 subunit alpha
553951	1028.76	2.18127	8.87443	1.55e-61	9.35e-58	up	NP_001019760.1	C-C motif chemokine 20 precursor	Q5K4L9	C-C motif chemokine	immune response [GO:0006955]	extracellular space [GO:0005615]	chemokine activity [GO:0008009]	K14625	CCL20;	K14625 CCL20; C-C motif chemokine 20
396839	1254.64	3.11392	8.65058	2.82e-61	1.28e-57	up	XP_020921843.1	granulocyte colony-stimulating factor isoform X1	O02837	Granulocyte colony-stimulating factor (G-CSF)	immune response [GO:0006955]; positive regulation of cell population proliferation [GO:0008284]; positive regulation of myeloid cell differentiation [GO:0045639]	extracellular space [GO:0005615]	cytokine activity [GO:0005125]; granulocyte colony-stimulating factor receptor binding [GO:0005130]; growth factor activity [GO:0008083]	K05423	CSF3;	K05423 CSF3; granulocyte colony-stimulating factor
397208	144.679	0.12138	10.1593	3.09e-60	1.12e-56	up	NP_999283.1	granulocyte-macrophage colony-stimulating factor precursor	Q29118	Granulocyte-macrophage colony-stimulating factor (GM-CSF) (Colony-stimulating factor) (CSF)	ERK1 and ERK2 cascade [GO:0070371]; immune response [GO:0006955]; interferon-tau production [GO:0072651]; phosphatidylinositol 3-kinase signaling [GO:0014065]; positive regulation of trophectodermal cell proliferation [GO:1904075]; protein kinase B signaling [GO:0043491]; TOR signaling [GO:0031929]	extracellular space [GO:0005615]	cytokine activity [GO:0005125]; granulocyte macrophage colony-stimulating factor receptor binding [GO:0005129]; growth factor activity [GO:0008083]	K05427	CSF2;	K05427 CSF2; granulocyte-macrophage colony-stimulating factor
100519286	167.876	0.430049	8.601	7.9e-59	2.38e-55	up	XP_003121745.2	plasminogen activator inhibitor 2	A0A4X1TSN7	Serpin family B member 2	negative regulation of apoptotic process [GO:0043066]	cornified envelope [GO:0001533]; extracellular space [GO:0005615]	serine-type endopeptidase inhibitor activity [GO:0004867]	K19821	SERPINB2;	K19821 SERPINB2; plasminogen activator inhibitor 2
100519300	0.0124079	16.7003	-10.354	4.37e-54	1.13e-50	down	XP_020940443.1	LOW QUALITY PROTEIN: transforming growth factor-beta-induced protein ig-h3	-	-	-	-	-	K19519	TGFBI;	K19519 TGFBI; transforming growth factor-beta-induced protein
396900	41140.9	261.06	7.30002	5.24e-50	1.19e-46	up	NP_999041.1	alveolar macrophage chemotactic factor 2 precursor	P22952	Alveolar macrophage chemotactic factor 2 (Alveolar macrophage chemotactic factor II) (AMCF-II)	antimicrobial humoral immune response mediated by antimicrobial peptide [GO:0061844]; cellular response to lipopolysaccharide [GO:0071222]; chemokine-mediated signaling pathway [GO:0070098]; inflammatory response [GO:0006954]; neutrophil activation [GO:0042119]; neutrophil chemotaxis [GO:0030593]	extracellular space [GO:0005615]	chemokine activity [GO:0008009]; CXCR chemokine receptor binding [GO:0045236]	K05506	CXCL5_6;	K05506 CXCL5_6; C-X-C motif chemokine 5/6
100525396	49278.6	362.009	7.0888	4.03e-48	8.11e-45	up	XP_003126214.3	growth-regulated protein homolog gamma-like isoform X1	A0A287AV32	C-X-C motif chemokine	defense response [GO:0006952]; immune response [GO:0006955]	extracellular space [GO:0005615]	chemokine activity [GO:0008009]	-	-	-
100512662	405.853	3.37711	6.91114	2.55e-45	4.61e-42	up	NP_001231624.1	group IID secretory phospholipase A2 precursor	-	-	-	-	-	K01047	PLA2G;	K01047 PLA2G; secretory phospholipase A2 [EC:3.1.1.4]
100512497	11.8386	0.0628719	7.5014	3.3e-44	5.44e-41	up	XP_005669509.1	CUB domain-containing protein 1 isoform X1	A0A8D0US61	CUB domain-containing protein 1	-	integral component of membrane [GO:0016021]	-	K06732	CDCP1;	K06732 CDCP1; CUB domain-containing protein 1
448985	1.31539	137.71	-6.70462	8.25e-44	1.24e-40	down	XP_020944405.1	cholesterol 7-alpha-monooxygenase isoform X1	F1RT71	Cholesterol 7-alpha-monooxygenase (EC 1.14.14.23) (CYPVII) (Cholesterol 7-alpha-hydroxylase)	bile acid biosynthetic process [GO:0006699]; cellular response to glucose stimulus [GO:0071333]; cholesterol catabolic process [GO:0006707]; cholesterol homeostasis [GO:0042632]; regulation of bile acid biosynthetic process [GO:0070857]	endoplasmic reticulum membrane [GO:0005789]	cholesterol 7-alpha-monooxygenase activity [GO:0008123]; heme binding [GO:0020037]; iron ion binding [GO:0005506]	K00489	CYP7A1;	K00489 CYP7A1; cholesterol 7alpha-monooxygenase [EC:1.14.14.23]
100519877	293.471	3.13044	6.5497	7.45e-43	1.04e-39	up	NP_001233169.1	indoleamine 2,3-dioxygenase 1	F6K2E8	Indoleamine 2,3-dioxygenase	tryptophan catabolic process to kynurenine [GO:0019441]	-	heme binding [GO:0020037]; metal ion binding [GO:0046872]; oxidoreductase activity, acting on single donors with incorporation of molecular oxygen, incorporation of two atoms of oxygen [GO:0016702]	K00463	IDO;	K00463 IDO; indoleamine 2,3-dioxygenase [EC:1.13.11.52]
100152588	8.25177	0	11.2434	2.97e-42	3.84e-39	up	XP_001925082.1	serpin B7	A0A4X1TVC7	Serpin family B member 7	-	extracellular space [GO:0005615]	serine-type endopeptidase inhibitor activity [GO:0004867]	K13964	SERPINB7;	K13964 SERPINB7; serpin B7
100738461	122.039	1.46232	6.38211	1.55e-41	1.87e-38	up	XP_020954526.1	cell migration-inducing and hyaluronan-binding protein	-	-	-	-	-	K19031	CEMIP;	K19031 CEMIP; cell migration-inducing and hyaluronan-binding protein [EC:3.2.1.35]
414904	18275.8	226.359	6.33516	2.11e-41	2.39e-38	up	NP_001001861.1	C-X-C motif chemokine 2 precursor	Q6PUJ1	C-X-C motif chemokine	defense response [GO:0006952]; immune response [GO:0006955]	extracellular space [GO:0005615]	chemokine activity [GO:0008009]	K05505	CXCL1_2_3;	K05505 CXCL1_2_3; C-X-C motif chemokine 1/2/3
494459	5333.84	66.0375	6.33556	2.49e-41	2.65e-38	up	NP_001009579.1	C-C motif chemokine 3-like 1 precursor	Q6DUK4	C-C motif chemokine	immune response [GO:0006955]	extracellular space [GO:0005615]	chemokine activity [GO:0008009]	K05408	CCL3;	K05408 CCL3; C-C motif chemokine 3
397422	488.429	5.71122	6.41505	4.28e-41	4.3e-38	up	NP_999379.1	C-C motif chemokine 2 precursor	B3GDZ4	C-C motif chemokine	astrocyte cell migration [GO:0043615]; cellular response to fibroblast growth factor stimulus [GO:0044344]; cellular response to interferon-gamma [GO:0071346]; cellular response to interleukin-1 [GO:0071347]; cellular response to organic cyclic compound [GO:0071407]; cellular response to tumor necrosis factor [GO:0071356]; cytokine-mediated signaling pathway [GO:0019221]; cytoskeleton organizatio…	extracellular space [GO:0005615]	chemokine activity [GO:0008009]	K14624	CCL2;	K14624 CCL2; C-C motif chemokine 2
100302703	3010.37	39.5087	6.25134	1.58e-40	1.51e-37	up	NP_001157987.1	C-C motif chemokine 8 precursor	C7F842	C-C motif chemokine	calcium ion transport [GO:0006816]; cell-cell signaling [GO:0007267]; cellular calcium ion homeostasis [GO:0006874]; cellular response to interferon-gamma [GO:0071346]; cellular response to interleukin-1 [GO:0071347]; cellular response to tumor necrosis factor [GO:0071356]; chemokine-mediated signaling pathway [GO:0070098]; eosinophil chemotaxis [GO:0048245]; exocytosis [GO:0006887]; G protein-co…	extracellular space [GO:0005615]	CCR chemokine receptor binding [GO:0048020]; chemokine activity [GO:0008009]; phospholipase activator activity [GO:0016004]; protein kinase activity [GO:0004672]	K16596	CCL8;	K16596 CCL8; C-C motif chemokine 8
396880	45285.3	650.071	6.12231	1.55e-39	1.4e-36	up	NP_999032.1	interleukin-8 precursor	Q68CM2	Multifunctional fusion protein [Includes: Interleukin-8 (IL-8) (C-X-C motif chemokine 8) (Chemokine (C-X-C motif) ligand 8); C-X-C motif chemokine]	cellular response to fibroblast growth factor stimulus [GO:0044344]; cellular response to interleukin-1 [GO:0071347]; cellular response to lipopolysaccharide [GO:0071222]; cellular response to tumor necrosis factor [GO:0071356]; embryonic digestive tract development [GO:0048566]; immune response [GO:0006955]; induction of positive chemotaxis [GO:0050930]; inflammatory response [GO:0006954]; intra…	extracellular space [GO:0005615]	chemokine activity [GO:0008009]; heparin binding [GO:0008201]; interleukin-8 receptor binding [GO:0005153]	K10030	IL8;	K10030 IL8; interleukin 8
100511695	0.198843	16.1723	-6.33679	1.74e-38	1.5e-35	down	XP_020948065.1	calsyntenin-3 isoform X1	A0A8D1GTH4	Calsyntenin 3	homophilic cell adhesion via plasma membrane adhesion molecules [GO:0007156]	cell projection [GO:0042995]; endoplasmic reticulum [GO:0005783]; Golgi membrane [GO:0000139]; integral component of membrane [GO:0016021]; plasma membrane [GO:0005886]; synapse [GO:0045202]	amyloid-beta binding [GO:0001540]; calcium ion binding [GO:0005509]; kinesin binding [GO:0019894]; X11-like protein binding [GO:0042988]	K22661	CLSTN3;	K22661 CLSTN3; calsyntenin 3
100154661	6.92566	0.0761212	6.51091	2.09e-37	1.72e-34	up	XP_013832939.1	protein FAM65B isoform X6	A0A286ZJE0	Rho family-interacting cell polarization regulator 2	cell adhesion [GO:0007155]; chemotaxis [GO:0006935]; negative regulation of signal transduction [GO:0009968]; sensory perception of sound [GO:0007605]; skeletal muscle fiber development [GO:0048741]	apical plasma membrane [GO:0016324]; cytoplasm [GO:0005737]; cytoskeleton [GO:0005856]; filopodium [GO:0030175]; stereocilium membrane [GO:0060171]	-	-	-	-
100628151	2.68812	0.00388862	9.02157	3.71e-37	2.92e-34	up	XP_020934568.1	proline-rich transmembrane protein 4 isoform X1	-	-	-	-	-	-	-	-
396668	1078.81	18.8674	5.83697	1.1e-36	8.3e-34	up	NP_998944.1	C-C motif chemokine 4 precursor	B0FYJ9	C-C motif chemokine	immune response [GO:0006955]	extracellular space [GO:0005615]	chemokine activity [GO:0008009]	K12964	CCL4;	K12964 CCL4; C-C motif chemokine 4
100621356	1.45833	77.4875	-5.72774	1.98e-35	1.44e-32	down	XP_020951084.1	protein-arginine deiminase type-2 isoform X1	A0A8D1ULA3	Protein-arginine deiminase (EC 3.5.3.15)	-	cytoplasm [GO:0005737]	calcium ion binding [GO:0005509]; protein-arginine deiminase activity [GO:0004668]	K01481	E3.5.3.15;	K01481 E3.5.3.15; protein-arginine deiminase [EC:3.5.3.15]
397094	4498.7	90.8008	5.63064	3.33e-35	2.32e-32	up	XP_013843310.1	interleukin-1 alpha isoform X1	P18430	Interleukin-1 alpha (IL-1 alpha)	cellular response to heat [GO:0034605]; cellular response to lipopolysaccharide [GO:0071222]; cellular sodium ion homeostasis [GO:0006883]; connective tissue replacement involved in inflammatory response wound healing [GO:0002248]; cytokine-mediated signaling pathway [GO:0019221]; ectopic germ cell programmed cell death [GO:0035234]; extrinsic apoptotic signaling pathway in absence of ligand [GO:…	cytosol [GO:0005829]; extracellular space [GO:0005615]	copper ion binding [GO:0005507]; cytokine activity [GO:0005125]; interleukin-1 receptor binding [GO:0005149]	K04383	IL1A;	K04383 IL1A; interleukin 1 alpha
397086	380.639	8.12307	5.54933	3.34e-34	2.24e-31	up	NP_999187.1	tumor necrosis factor	B3GDZ6	Tumor necrosis factor (TNF-a) (Cachectin) (TNF-alpha) (Tumor necrosis factor ligand superfamily member 2) [Cleaved into: Intracellular domain 1 (ICD1); Intracellular domain 2 (ICD2); C-domain 1; C-domain 2; Tumor necrosis factor, soluble form]	immune response [GO:0006955]; necroptotic signaling pathway [GO:0097527]; positive regulation of endothelial cell apoptotic process [GO:2000353]; regulation of biological quality [GO:0065008]; regulation of developmental process [GO:0050793]; regulation of secretion [GO:0051046]; vascular endothelial growth factor production [GO:0010573]	extracellular space [GO:0005615]; integral component of membrane [GO:0016021]; plasma membrane [GO:0005886]	cytokine activity [GO:0005125]; tumor necrosis factor receptor binding [GO:0005164]	K03156	TNF;	K03156 TNF; tumor necrosis factor superfamily, member 2
102162420	0.129166	10.9106	-6.26054	6.43e-33	4.16e-30	down	XP_020945290.1	SLAM family member 9-like isoform X1	-	-	-	-	-	-	-	-
445464	12.5618	0.267154	5.53764	9.88e-32	6.17e-29	up	XP_020948067.1	complement C1r subcomponent	-	-	-	-	-	K01330	C1R;	K01330 C1R; complement component 1, r subcomponent [EC:3.4.21.41]
100518646	23.3029	0.580228	5.32841	1.47e-31	8.85e-29	up	XP_020938892.1	leucine-rich repeat-containing G-protein coupled receptor 4 isoform X1	F1SGM5	Leucine rich repeat containing G protein-coupled receptor 4 (Leucine-rich repeat-containing G-protein coupled receptor 4 isoform 1)	bone mineralization [GO:0030282]; bone remodeling [GO:0046849]; canonical Wnt signaling pathway involved in metanephric kidney development [GO:0061290]; cell differentiation involved in metanephros development [GO:0072202]; circadian regulation of gene expression [GO:0032922]; digestive tract development [GO:0048565]; epithelial cell proliferation involved in renal tubule morphogenesis [GO:200101…	integral component of plasma membrane [GO:0005887]	G protein-coupled receptor activity [GO:0004930]; protein-hormone receptor activity [GO:0016500]; transmembrane signaling receptor activity [GO:0004888]	K04309	LGR4;	K04309 LGR4; leucine-rich repeat-containing G protein-coupled receptor 4
100738739	18.5317	0.377888	5.59953	1.78e-31	1.04e-28	up	XP_003480392.1	C2 calcium-dependent domain-containing protein 4B	F1S077	C2 domain-containing protein	-	-	-	-	-	-
100516554	0.352122	15.5754	-5.45905	3.42e-31	1.94e-28	down	XP_020948400.1	netrin-4 isoform X1	F1SQR3	Netrin 4	animal organ morphogenesis [GO:0009887]; basement membrane assembly [GO:0070831]; cell migration [GO:0016477]; neuron remodeling [GO:0016322]; regulation of branching involved in salivary gland morphogenesis by extracellular matrix-epithelial cell signaling [GO:0060668]; substrate adhesion-dependent cell spreading [GO:0034446]; tissue development [GO:0009888]	extracellular region [GO:0005576]; laminin complex [GO:0043256]	laminin-1 binding [GO:0043237]	K06845	NTN4;	K06845 NTN4; netrin 4
100286870	995.096	27.9519	5.15357	5.12e-31	2.81e-28	up	NP_001153079.1	tumor necrosis factor-inducible gene 6 protein precursor	-	-	-	-	-	K19018	TNFAIP6;	K19018 TNFAIP6; tumor necrosis factor-inducible gene 6 protein
100154053	321.894	9.27257	5.11705	1.37e-30	7.28e-28	up	XP_005663244.1	SLAM family member 7 isoform X1	A0A4X1VT49	SLAM family member 7	-	integral component of membrane [GO:0016021]	-	K06733	SLAMF7;	K06733 SLAMF7; SLAM family member 7
100155147	4.98957	170.267	-5.08876	4.55e-30	2.3e-27	down	XP_013838530.1	phosphoinositide-3-kinase-interacting protein 1 isoform X1	A0A8D1GNM2	Phosphoinositide-3-kinase interacting protein 1	-	integral component of membrane [GO:0016021]	-	-	-	-
100517557	0.13163	5.85054	-5.42599	4.58e-30	2.3e-27	down	XP_020924477.1	voltage-dependent calcium channel subunit alpha-2/delta-2 isoform X1	-	-	-	-	-	K04859	CACNA2D2;	K04859 CACNA2D2; voltage-dependent calcium channel alpha-2/delta-2
100627201	4.33086	0.0509153	6.29497	1.04e-29	5.08e-27	up	XP_003353749.1	solute carrier family 2, facilitated glucose transporter member 6	A0A4X1SZC0	Solute carrier family 2 member 6	-	integral component of membrane [GO:0016021]; plasma membrane [GO:0005886]	transmembrane transporter activity [GO:0022857]	K08144	SLC2A6;	K08144 SLC2A6; MFS transporter, SP family, solute carrier family 2 (facilitated glucose transporter), member 6
100522166	0	5.38687	-9.88092	1.07e-29	5.1e-27	down	XP_003133353.1	voltage-dependent calcium channel gamma-like subunit	A0A480KWL6	Voltage-dependent calcium channel gamma-like subunit	-	integral component of membrane [GO:0016021]	calcium channel activity [GO:0005262]; voltage-gated ion channel activity [GO:0005244]	-	-	-
100511956	5.96156	0.0561697	6.6684	1.2e-29	5.58e-27	up	NP_001230849.1	carbonic anhydrase 4 precursor	-	-	-	-	-	K18246	CA4;	K18246 CA4; carbonic anhydrase 4 [EC:4.2.1.1]
100158037	5.19169	0.13716	5.23746	1.41e-29	6.4e-27	up	XP_020927873.1	probable ATP-dependent RNA helicase DDX60 isoform X1	-	-	-	-	-	K20103	DDX60;	K20103 DDX60; ATP-dependent RNA helicase DDX60 [EC:3.6.4.13]
100153398	0.122837	9.33991	-6.32364	5.73e-29	2.53e-26	down	XP_001925420.4	EF-hand domain-containing protein D1 isoform X1	F1SMT0	EF-hand domain family member D1	neuron projection development [GO:0031175]; regulation of cellular hyperosmotic salinity response [GO:1900069]	mitochondrial inner membrane [GO:0005743]	calcium ion binding [GO:0005509]; calcium ion sensor activity [GO:0061891]	-	-	-
100152534	791.171	26.2701	4.91178	9.29e-29	4.01e-26	up	XP_003353424.1	normal mucosa of esophagus-specific gene 1 protein	A0A4X1SDB3	Chromosome 1 C15orf48 homolog	-	-	-	-	-	-
397336	2.56722	83.0611	-5.00922	1e-28	4.22e-26	down	XP_003357665.1	regulator of G-protein signaling 1 isoform X1	A0A4X1TVW5	Regulator of G-protein signaling 1	leukotriene signaling pathway [GO:0061737]; positive regulation of GTPase activity [GO:0043547]; regulation of G protein-coupled receptor signaling pathway [GO:0008277]; response to bacterium [GO:0009617]	cytosol [GO:0005829]; extrinsic component of cytoplasmic side of plasma membrane [GO:0031234]	G-protein alpha-subunit binding [GO:0001965]; GTPase activator activity [GO:0005096]	K16449	RGS;	K16449 RGS; regulator of G-protein signaling
100126285	10.7164	0.240788	5.46596	1.29e-28	5.32e-26	up	XP_005664524.2	free fatty acid receptor 2 isoform X1	A0A286ZND6	Free fatty acid receptor 2	cell surface pattern recognition receptor signaling pathway [GO:0002752]; cellular response to fatty acid [GO:0071398]; fat cell differentiation [GO:0045444]; glucose homeostasis [GO:0042593]; G protein-coupled receptor signaling pathway [GO:0007186]; leukocyte chemotaxis involved in inflammatory response [GO:0002232]; lipid storage [GO:0019915]; mucosal immune response [GO:0002385]; positive reg…	integral component of plasma membrane [GO:0005887]	G protein-coupled receptor activity [GO:0004930]	K04328	FFAR2;	K04328 FFAR2; free fatty acid receptor 2
397328	22.2188	0.763378	4.86298	2.2e-28	8.84e-26	up	XP_020936732.1	versican core protein isoform X1	A0A4X1T747	Versican core protein	cell adhesion [GO:0007155]	extracellular region [GO:0005576]	calcium ion binding [GO:0005509]; carbohydrate binding [GO:0030246]; hyaluronic acid binding [GO:0005540]	K06793	VCAN;	K06793 VCAN; versican core protein
100738810	28.6218	0.961528	4.89274	6.58e-28	2.59e-25	up	XP_003484024.2	solute carrier family 13 member 3 isoform X1	-	-	-	-	-	K14445	SLC13A2_3_5;	K14445 SLC13A2_3_5; solute carrier family 13 (sodium-dependent dicarboxylate transporter), member 2/3/5
100525601	3.83646	0.0285356	6.90525	6.94e-28	2.67e-25	up	XP_013835410.1	vasohibin-2 isoform X1	A0A8D1CXV4	Vasohibin 2	regulation of angiogenesis [GO:0045765]	cytoplasm [GO:0005737]	-	K23355	VASH;	K23355 VASH; tubulinyl-Tyr carboxypeptidase [EC:3.4.17.17]
100622120	9.77794	0.271635	5.154	9.03e-28	3.41e-25	up	XP_020951195.1	interferon lambda receptor 1 isoform X1	-	-	-	-	-	K05140	IFNLR1;	K05140 IFNLR1; interferon lambda receptor 1
100621683	109.133	3.63185	4.90075	1e-27	3.71e-25	up	XP_020919511.1	basic leucine zipper transcriptional factor ATF-like 3	-	-	-	-	-	K09034	BATF;	K09034 BATF; ATF-like basic leucine zipper transcriptional factor
100738874	0.118113	6.88926	-5.96327	6.93e-27	2.51e-24	down	XP_005671685.1	complement C1q-like protein 2	A0A8D1HGX9	C1q domain-containing protein	-	extracellular region [GO:0005576]; protein-containing complex [GO:0032991]	identical protein binding [GO:0042802]	K23284	C1QL;	K23284 C1QL; C1q-related factor
403324	79.5024	3.12221	4.66851	1.32e-26	4.67e-24	up	NP_999588.1	cytochrome P450 3A29	P79401	Cytochrome P450 3A29 (EC 1.14.14.1) (CYPIIIA29)	cellular response to type I interferon [GO:0071357]; oxidative demethylation [GO:0070989]	endoplasmic reticulum membrane [GO:0005789]	aromatase activity [GO:0070330]; heme binding [GO:0020037]; iron ion binding [GO:0005506]; monooxygenase activity [GO:0004497]	K07424	CYP3A;	K07424 CYP3A; cytochrome P450 family 3 subfamily A [EC:1.14.14.1]
100152279	86.2723	3.41443	4.65884	1.83e-26	6.39e-24	up	XP_020946573.1	G-protein coupled receptor 84 isoform X1	-	-	-	-	-	K08421	GPR84;	K08421 GPR84; G protein-coupled receptor 84
100525577	0.1915	6.64505	-5.0785	2.16e-26	7.39e-24	down	XP_020949290.1	protein CBFA2T3 isoform X1	-	-	-	-	-	K22752	CBFA2T3;	K22752 CBFA2T3; CBFA2/RUNX1 translocation partner 3
100155686	0.200015	5.78372	-4.86063	3.68e-26	1.24e-23	down	XP_013839166.2	LOW QUALITY PROTEIN: VPS10 domain-containing receptor SorCS1	-	-	-	-	-	-	-	-
397050	0.640957	21.9833	-5.03187	4.3e-26	1.42e-23	down	XP_005657788.2	C-type lectin domain family 5 member A isoform X1	Q9GLF3	C-type lectin domain family 5 member A (C-type lectin superfamily member 5) (Myeloid DAP12-associating lectin 1) (MDL-1)	innate immune response [GO:0045087]; negative regulation of apoptotic process [GO:0043066]; osteoblast development [GO:0002076]	cell surface [GO:0009986]; integral component of membrane [GO:0016021]; plasma membrane [GO:0005886]	carbohydrate binding [GO:0030246]; virus receptor activity [GO:0001618]	K10073	CLEC5A;	K10073 CLEC5A; C-type lectin domain family 5 member A
100738544	73.979	3.048	4.59939	5.48e-26	1.77e-23	up	XP_020950934.1	LOW QUALITY PROTEIN: ERBB receptor feedback inhibitor 1	-	-	-	-	-	-	-	-
733590	0.193437	6.92777	-5.13831	7.87e-26	2.5e-23	down	XP_020937801.1	myocyte-specific enhancer factor 2C isoform X1	A0A286ZUG7	Myocyte-specific enhancer factor 2C isoform X6	positive regulation of transcription by RNA polymerase II [GO:0045944]	nucleus [GO:0005634]	protein dimerization activity [GO:0046983]; RNA polymerase II transcription regulatory region sequence-specific DNA binding [GO:0000977]	K04454	MEF2C;	K04454 MEF2C; MADS-box transcription enhancer factor 2C
100126281	66.0757	2.78121	4.56812	1e-25	3.13e-23	up	NP_001128296.1	cytochrome P450 family 3 subfamily A member 46	A7KZR2	Cytochrome P450 3A (EC 1.14.14.-)	-	endoplasmic reticulum membrane [GO:0005789]; integral component of membrane [GO:0016021]	heme binding [GO:0020037]; iron ion binding [GO:0005506]; oxidoreductase activity, acting on paired donors, with incorporation or reduction of molecular oxygen, reduced flavin or flavoprotein as one donor, and incorporation of one atom of oxygen [GO:0016712]	K07424	CYP3A;	K07424 CYP3A; cytochrome P450 family 3 subfamily A [EC:1.14.14.1]
399503	8.58134	0.17123	5.62192	1.64e-25	5.05e-23	up	XP_013838480.1	leukemia inhibitory factor isoform X1	Q9GKZ8	Leukemia inhibitory factor	blood vessel remodeling [GO:0001974]; decidualization [GO:0046697]; embryo implantation [GO:0007566]; fibroblast proliferation [GO:0048144]; immune response [GO:0006955]; leukemia inhibitory factor signaling pathway [GO:0048861]; lung alveolus development [GO:0048286]; lung lobe morphogenesis [GO:0060463]; lung vasculature development [GO:0060426]; meiotic nuclear division [GO:0140013]; muscle or…	cytosol [GO:0005829]; extracellular space [GO:0005615]	cytokine activity [GO:0005125]; growth factor activity [GO:0008083]; leukemia inhibitory factor receptor binding [GO:0005146]	K05419	LIF;	K05419 LIF; leukemia inhibitory factor
100155159	0.0773251	3.22446	-5.35776	2.09e-25	6.3e-23	down	XP_020927968.1	pyridine nucleotide-disulfide oxidoreductase domain-containing protein 2 isoform X1	-	-	-	-	-	-	-	-
733603	135.891	5.75875	4.55778	2.63e-25	7.8e-23	up	XP_013849957.1	serum amyloid A-3 protein isoform X1	Q2HXZ9	Serum amyloid A protein	acute-phase response [GO:0006953]; cellular lipid catabolic process [GO:0044242]; negative regulation of DNA-templated transcription [GO:0045892]; negative regulation of gene expression [GO:0010629]; positive regulation of ERK1 and ERK2 cascade [GO:0070374]; positive regulation of lipid catabolic process [GO:0050996]; positive regulation of peptidyl-serine phosphorylation [GO:0033138]; positive r…	high-density lipoprotein particle [GO:0034364]	-	K17310	SAA;	K17310 SAA; serum amyloid A protein
497623	0.497049	12.0285	-4.59439	1.98e-24	5.77e-22	down	XP_001926839.2	P2X purinoceptor 7 isoform X1	F1RNN5	P2X purinoceptor	bleb assembly [GO:0032060]; cell morphogenesis [GO:0000902]; cellular response to dsRNA [GO:0071359]; cellular response to extracellular stimulus [GO:0031668]; ceramide biosynthetic process [GO:0046513]; collagen metabolic process [GO:0032963]; defense response to Gram-positive bacterium [GO:0050830]; extrinsic apoptotic signaling pathway [GO:0097191]; gamma-aminobutyric acid secretion [GO:001405…	cell-cell junction [GO:0005911]; external side of plasma membrane [GO:0009897]; integral component of nuclear inner membrane [GO:0005639]; integral component of plasma membrane [GO:0005887]; mitochondrion [GO:0005739]; neuromuscular junction [GO:0031594]; neuronal cell body [GO:0043025]; postsynapse [GO:0098794]; presynapse [GO:0098793]	ATP binding [GO:0005524]; extracellularly ATP-gated cation channel activity [GO:0004931]; identical protein binding [GO:0042802]; lipopolysaccharide binding [GO:0001530]; purinergic nucleotide receptor activity [GO:0001614]	K05220	P2RX7;	K05220 P2RX7; P2X purinoceptor 7
100739264	8.37349	0.213881	5.2224	2.15e-24	6.17e-22	up	XP_003481977.1	transcription factor HES-4	A0A287AS85	Hes family bHLH transcription factor 4 (Transcription factor HES-4 isoform 2)	anterior/posterior pattern specification [GO:0009952]; regulation of transcription by RNA polymerase II [GO:0006357]	-	DNA-binding transcription factor activity, RNA polymerase II-specific [GO:0000981]; protein dimerization activity [GO:0046983]; RNA polymerase II cis-regulatory region sequence-specific DNA binding [GO:0000978]	K09089	HES4;	K09089 HES4; hairy and enhancer of split 4
100127488	6622.03	323.9	4.35362	2.57e-24	7.27e-22	up	NP_001153743.1	protein S100-A8	A0A4X1VVF8	Protein S100 (S100 calcium-binding protein)	activation of cysteine-type endopeptidase activity involved in apoptotic process [GO:0006919]; astrocyte development [GO:0014002]; autophagy [GO:0006914]; innate immune response [GO:0045087]; leukocyte migration involved in inflammatory response [GO:0002523]; neutrophil aggregation [GO:0070488]; neutrophil chemotaxis [GO:0030593]; peptide secretion [GO:0002790]; peptidyl-cysteine S-nitrosylation …	cytosol [GO:0005829]; extracellular space [GO:0005615]; intermediate filament cytoskeleton [GO:0045111]	arachidonic acid binding [GO:0050544]; calcium ion binding [GO:0005509]; microtubule binding [GO:0008017]; RAGE receptor binding [GO:0050786]; Toll-like receptor 4 binding [GO:0035662]; zinc ion binding [GO:0008270]	K21127	S100A8;	K21127 S100A8; protein S100-A8
100522721	62.5372	3.03523	4.36453	3.39e-24	9.46e-22	up	XP_003121651.1	RAS guanyl-releasing protein 1 isoform X1	A0A4X1ULG6	RAS guanyl releasing protein 1	small GTPase mediated signal transduction [GO:0007264]	-	calcium ion binding [GO:0005509]; guanyl-nucleotide exchange factor activity [GO:0005085]	K04350	RASGRP1;	K04350 RASGRP1; RAS guanyl-releasing protein 1
100514645	8.90377	0.381305	4.53612	4.22e-24	1.16e-21	up	XP_020947619.1	interleukin-1 receptor-associated kinase 3	-	-	-	-	-	K04732	IRAK3;	K04732 IRAK3; interleukin-1 receptor-associated kinase 3 [EC:2.7.11.1]
100144468	18.9857	0.861371	4.45758	5.4e-24	1.46e-21	up	XP_020941206.1	cytochrome P450, subfamily IIIA, polypeptide 22 isoform X1	Q76N65	Cytochrome P450 3A (EC 1.14.14.-)	-	endoplasmic reticulum membrane [GO:0005789]; integral component of membrane [GO:0016021]	heme binding [GO:0020037]; iron ion binding [GO:0005506]; oxidoreductase activity, acting on paired donors, with incorporation or reduction of molecular oxygen, reduced flavin or flavoprotein as one donor, and incorporation of one atom of oxygen [GO:0016712]	K07424	CYP3A;	K07424 CYP3A; cytochrome P450 family 3 subfamily A [EC:1.14.14.1]
396593	4.21005	84.8099	-4.33006	8.18e-24	2.15e-21	down	XP_020953936.1	platelet-activating factor acetylhydrolase isoform X1	A0A4X1V2X8	Platelet-activating factor acetylhydrolase (EC 3.1.1.47)	lipid catabolic process [GO:0016042]	-	1-alkyl-2-acetylglycerophosphocholine esterase activity [GO:0003847]	K01062	PLA2G7;	K01062 PLA2G7; platelet-activating factor acetylhydrolase [EC:3.1.1.47]
733670	2.42781	52.3321	-4.42716	8.21e-24	2.15e-21	down	NP_001038065.1	regulator of G-protein signaling 2	D0G7E5	Regulator of G-protein signaling 2	brown fat cell differentiation [GO:0050873]; cell cycle [GO:0007049]; negative regulation of adenylate cyclase-inhibiting adrenergic receptor signaling pathway involved in heart process [GO:0140194]; negative regulation of cardiac muscle hypertrophy [GO:0010614]; negative regulation of MAP kinase activity [GO:0043407]; negative regulation of phospholipase activity [GO:0010519]; positive regulatio…	cytoplasmic side of plasma membrane [GO:0009898]; cytosol [GO:0005829]; nucleolus [GO:0005730]	adenylate cyclase inhibitor activity [GO:0010855]; G-protein alpha-subunit binding [GO:0001965]; GTPase activator activity [GO:0005096]	K18154	RGS2;	K18154 RGS2; regulator of G-protein signaling 2
110258579	3.22915	0.026178	6.75015	1.02e-23	2.63e-21	up	XP_020937488.1	interleukin-1 beta-like	-	-	-	-	-	-	-	-
100626308	0.658104	14.8209	-4.46543	1.07e-23	2.74e-21	down	XP_020951709.1	protein APCDD1	-	-	-	-	-	-	-	-
100152297	3.60432	0.0637646	5.77391	1.23e-23	3.09e-21	up	XP_005671521.1	beta-tectorin	A0A5G2QI38	Tectorin beta	-	extracellular region [GO:0005576]	-	-	-	-
100271930	62.3576	3.13999	4.31105	1.33e-23	3.29e-21	up	NP_001139600.1	interleukin-7 receptor subunit alpha precursor	B9ZSM5	Interleukin-7 receptor subunit alpha	-	integral component of membrane [GO:0016021]	cytokine receptor activity [GO:0004896]	K05072	IL7R;	K05072 IL7R; interleukin 7 receptor
100517015	77.5758	3.62991	4.41231	1.6e-23	3.92e-21	up	XP_020944446.1	cAMP-dependent protein kinase inhibitor beta isoform X1	F1SF58	cAMP-dependent protein kinase inhibitor	-	-	cAMP-dependent protein kinase inhibitor activity [GO:0004862]	-	-	-
100517885	14.9592	0.692833	4.42704	1.81e-23	4.36e-21	up	XP_020944044.1	LOW QUALITY PROTEIN: 5\\'-nucleotidase domain-containing protein 4	-	-	-	-	-	-	-	-
102164011	28.5226	0.853596	5.03018	1.99e-23	4.75e-21	up	XP_013848362.1	LOW QUALITY PROTEIN: DNA-directed RNA polymerases I, II, and III subunit RPABC5-like	-	-	-	-	-	-	-	-
100518643	3.55683	0.0507212	6.04826	4.07e-23	9.56e-21	up	XP_020929284.1	interleukin-33 isoform X1	M5B263	Interleukin-33	-	chromosome [GO:0005694]; extracellular space [GO:0005615]; nucleus [GO:0005634]; transport vesicle [GO:0030133]	cytokine activity [GO:0005125]	K12967	IL33;	K12967 IL33; interleukin 33
100152468	261.757	14.1989	4.20429	4.92e-23	1.14e-20	up	XP_020928658.1	zinc transporter ZIP14 isoform X1	A0A4X1VFS0	Solute carrier family 39 member 14	-	integral component of membrane [GO:0016021]	metal ion transmembrane transporter activity [GO:0046873]	K14720	SLC39A14;	K14720 SLC39A14; solute carrier family 39 (zinc transporter), member 14
100625166	4.85184	0.0828853	5.81881	7.57e-23	1.74e-20	up	NP_001231468.1	claudin-1	-	-	-	-	-	K06087	CLDN;	K06087 CLDN; claudin
100512990	0.276561	8.05751	-4.76579	1.73e-22	3.91e-20	down	NP_001231661.1	carbonyl reductase	A0A4X1TTK5	Carbonyl reductase (NADPH) (EC 1.1.1.184)	cognition [GO:0050890]	cytosol [GO:0005829]; nucleoplasm [GO:0005654]	carbonyl reductase (NADPH) activity [GO:0004090]; NADPH binding [GO:0070402]; NADPH dehydrogenase (quinone) activity [GO:0008753]	K00084	CBR3;	K00084 CBR3; carbonyl reductase 3 [EC:1.1.1.184]
100155595	494.651	28.3511	4.12481	2.12e-22	4.74e-20	up	XP_001928337.1	L-serine dehydratase/L-threonine deaminase	A0A4X1TL92	L-serine ammonia-lyase (EC 4.3.1.17)	L-serine catabolic process [GO:0006565]; pyruvate biosynthetic process [GO:0042866]	cytosol [GO:0005829]; mitochondrion [GO:0005739]	L-serine ammonia-lyase activity [GO:0003941]; protein homodimerization activity [GO:0042803]; pyridoxal phosphate binding [GO:0030170]	K17989	SDS;	K17989 SDS; L-serine/L-threonine ammonia-lyase [EC:4.3.1.17 4.3.1.19]
396752	329.357	19.1557	4.10379	3.29e-22	7.27e-20	up	NP_998982.1	radical S-adenosyl methionine domain-containing protein 2	Q9MZU4	Radical S-adenosyl methionine domain-containing protein 2 (EC 4.2.-.-) (Inflammatory response gene 6 protein) (Viperin) (Virus inhibitory protein, endoplasmic reticulum-associated, interferon-inducible)	CD4-positive, alpha-beta T cell activation [GO:0035710]; CD4-positive, alpha-beta T cell differentiation [GO:0043367]; defense response to virus [GO:0051607]; innate immune response [GO:0045087]; negative regulation of protein secretion [GO:0050709]; positive regulation of T-helper 2 cell cytokine production [GO:2000553]; positive regulation of toll-like receptor 7 signaling pathway [GO:0034157];…	endoplasmic reticulum [GO:0005783]; endoplasmic reticulum membrane [GO:0005789]; Golgi apparatus [GO:0005794]; lipid droplet [GO:0005811]; mitochondrial inner membrane [GO:0005743]; mitochondrial outer membrane [GO:0005741]	4 iron, 4 sulfur cluster binding [GO:0051539]; lyase activity [GO:0016829]; metal ion binding [GO:0046872]; protein self-association [GO:0043621]	K15045	RSAD2;	K15045 RSAD2; radical S-adenosyl methionine domain-containing protein 2
100037284	87.6394	5.08029	4.10813	3.35e-22	7.31e-20	up	XP_020957560.1	integrin beta-8 isoform X1	A4GUC2	Integrin beta	cell-matrix adhesion [GO:0007160]; integrin-mediated signaling pathway [GO:0007229]	endosome [GO:0005768]; integrin complex [GO:0008305]	signaling receptor activity [GO:0038023]	K06591	ITGB8;	K06591 ITGB8; integrin beta 8
100153607	0.361381	7.7387	-4.38224	4.23e-22	9.12e-20	down	XP_003353441.1	LOW QUALITY PROTEIN: uncharacterized protein C15orf52 homolog	-	-	-	-	-	-	-	-
100620491	0.281092	6.31914	-4.43404	4.79e-22	1.02e-19	down	XP_020955602.1	regulator of G-protein signaling 6 isoform X1	-	-	-	-	-	K16449	RGS;	K16449 RGS; regulator of G-protein signaling
110257486	33.681	1.97491	4.09181	7.42e-22	1.56e-19	up	XP_020933884.1	solute carrier organic anion transporter family member 4A1 isoform X1	-	-	-	-	-	K14354	SLCO4A;	K14354 SLCO4A; solute carrier organic anion transporter family, member 4A
100516272	0.25324	6.17119	-4.65414	8.05e-22	1.68e-19	down	XP_003127440.3	LOW QUALITY PROTEIN: sialic acid-binding Ig-like lectin 14	A0A4X1VUM9	Sialic acid binding Ig like lectin 5	-	integral component of membrane [GO:0016021]	-	K06549	SIGLEC5_14;	K06549 SIGLEC5_14; sialic acid binding Ig-like lectin 5/14
100216310	7.90437	0.416663	4.2408	9.61e-22	1.98e-19	up	NP_001135460.1	synapsin-1	A0A4X1T9Y1	Synapsin-1 (Synapsin I)	neurotransmitter secretion [GO:0007269]	anchoring junction [GO:0070161]; Golgi apparatus [GO:0005794]; synaptic vesicle [GO:0008021]	actin binding [GO:0003779]; ATP binding [GO:0005524]	K19941	SYN;	K19941 SYN; synapsin
100037944	28.8829	1.64667	4.1297	1.07e-21	2.18e-19	up	XP_003481539.1	chitinase-3-like protein 2	A0A4X1TC47	Chitinase 3 like 2	carbohydrate metabolic process [GO:0005975]	extracellular space [GO:0005615]	chitin binding [GO:0008061]	K17523	CHI3L1_2;	K17523 CHI3L1_2; chitinase-3-like protein 1/2
100153777	0.0149332	3.53196	-7.1255	1.25e-21	2.51e-19	down	XP_013838883.2	putative uncharacterized protein C10orf128 homolog isoform X1	A0A4X1VB46	Transmembrane protein 273	-	integral component of membrane [GO:0016021]	-	-	-	-
100624579	68.2878	4.1984	4.02367	1.43e-21	2.84e-19	up	XP_020925109.1	plexin-A1 isoform X1	-	-	-	-	-	K06820	PLXNA;	K06820 PLXNA; plexin A
110259856	1.25176	0.00693788	7.08045	1.56e-21	3.05e-19	up	XP_020941821.1	cytochrome P450 3A29-like	-	-	-	-	-	-	-	-
100157642	0.072564	2.47973	-5.00519	1.57e-21	3.05e-19	down	NP_001124204.1	thrombomodulin precursor	B3STX8	Thrombomodulin	blood coagulation [GO:0007596]; negative regulation of blood coagulation [GO:0030195]	integral component of plasma membrane [GO:0005887]	calcium ion binding [GO:0005509]; transmembrane signaling receptor activity [GO:0004888]	K03907	THBD;	K03907 THBD; thrombomodulin
100312959	1.00116	17.9085	-4.15011	2.65e-21	5.1e-19	down	NP_001161110.1	3-ketoacyl-CoA thiolase, mitochondrial	D0G0B3	3-ketoacyl-CoA thiolase, mitochondrial (Acetyl-CoA acyltransferase 2) (Acetyl-Coenzyme A acyltransferase 2)	cellular response to hypoxia [GO:0071456]; negative regulation of mitochondrial membrane permeability involved in apoptotic process [GO:1902109]; negative regulation of mitochondrial outer membrane permeabilization involved in apoptotic signaling pathway [GO:1901029]	mitochondrion [GO:0005739]	acetyl-CoA C-acetyltransferase activity [GO:0003985]; acyl-CoA hydrolase activity [GO:0047617]	K07508	ACAA2;	K07508 ACAA2; acetyl-CoA acyltransferase 2 [EC:2.3.1.16]
100154770	1011.28	63.767	3.98702	2.73e-21	5.2e-19	up	XP_001927586.4	radiation-inducible immediate-early gene IEX-1	-	-	-	-	-	-	-	-
100135667	4.65048	0.276811	4.07086	4.82e-21	9.1e-19	up	XP_020948868.1	protein NLRC5 isoform X1	M4MEX3	NLRC5	-	-	-	K22615	NLRC5;	K22615 NLRC5; NLR family CARD domain containing 5
100621554	21.2269	1.29813	4.03043	7.04e-21	1.31e-18	up	XP_020926741.1	DNA (cytosine-5)-methyltransferase 3-like isoform X1	-	-	-	-	-	K17400	DNMT3L;	K17400 DNMT3L; DNA (cytosine-5)-methyltransferase 3-like
100628001	103.623	6.59532	3.97312	7.52e-21	1.39e-18	up	XP_003356329.2	LOW QUALITY PROTEIN: MARCKS-related protein	A0A4X1W0E6	MARCKS like 1	-	cytoplasm [GO:0005737]; membrane [GO:0016020]	actin binding [GO:0003779]; calmodulin binding [GO:0005516]	K13536	MARCKSL1;	K13536 MARCKSL1; MARCKS-related protein
493187	148.967	9.70535	3.93937	9.83e-21	1.8e-18	up	NP_001007521.1	interleukin-27 subunit alpha precursor	Q5S1V9	Interleukin-27 subunit alpha (IL-27 subunit alpha) (IL-27-A) (IL27-A) (p28)	inflammatory response [GO:0006954]; innate immune response [GO:0045087]; regulation of T cell proliferation [GO:0042129]	extracellular space [GO:0005615]	cytokine activity [GO:0005125]; interleukin-27 receptor binding [GO:0045523]	K22629	IL27;	K22629 IL27; interleukin 27
100518539	1.42032	0.0358186	5.27187	1.05e-20	1.9e-18	up	XP_003123686.3	glutamine--fructose-6-phosphate aminotransferase	A0A4X1VVU9	Glutamine--fructose-6-phosphate transaminase (isomerizing) (EC 2.6.1.16)	cellular response to leukemia inhibitory factor [GO:1990830]; glutamine metabolic process [GO:0006541]; UDP-N-acetylglucosamine biosynthetic process [GO:0006048]	-	carbohydrate derivative binding [GO:0097367]; glutamine-fructose-6-phosphate transaminase (isomerizing) activity [GO:0004360]	K00820	glmS;	K00820 glmS; glutamine---fructose-6-phosphate transaminase (isomerizing) [EC:2.6.1.16]
100628318	213.388	14.3336	3.89581	1.47e-20	2.63e-18	up	XP_005670124.1	interleukin-1 receptor accessory protein isoform X1	I3LR80	Interleukin 1 receptor accessory protein	-	integral component of membrane [GO:0016021]	hydrolase activity [GO:0016787]; interleukin-1 receptor activity [GO:0004908]	K04723	IL1RAP;	K04723 IL1RAP; interleukin 1 receptor accessory protein
100310802	1.62937	0.0274076	5.70319	1.71e-20	3.04e-18	up	NP_001159961.1	metalloreductase STEAP4	D0EX57	Six transmembrane epithelial antigen of the prostate 4	iron ion homeostasis [GO:0055072]	endosome membrane [GO:0010008]; integral component of membrane [GO:0016021]	-	K19876	STEAP4;	K19876 STEAP4; metalloreductase STEAP4 [EC:1.16.1.-]
100155711	9.78446	0.53736	4.18098	2.13e-20	3.75e-18	up	XP_003482347.1	psychosine receptor	A0A4X1T012	G protein-coupled receptor 65	actin cytoskeleton reorganization [GO:0031532]; activation of GTPase activity [GO:0090630]; adenylate cyclase-activating G protein-coupled receptor signaling pathway [GO:0007189]; positive regulation of stress fiber assembly [GO:0051496]; response to acidic pH [GO:0010447]	integral component of membrane [GO:0016021]; plasma membrane [GO:0005886]	G protein-coupled receptor activity [GO:0004930]	K08416	GPR65;	K08416 GPR65; psychosine receptor
100152416	0.0276859	1.68367	-5.93214	3.01e-20	5.25e-18	down	XP_020936174.1	glycine receptor subunit alpha-2 isoform X2	-	-	-	-	-	K05194	GLRA2;	K05194 GLRA2; glycine receptor alpha-2
403163	223.87	15.4994	3.85205	3.72e-20	6.41e-18	up	NP_999584.1	epithelial cell adhesion molecule precursor	A0A1X9RRB4	Epithelial cell adhesion molecule (Tumor-associated calcium signal transducer 1)	-	bicellular tight junction [GO:0005923]; integral component of membrane [GO:0016021]; lateral plasma membrane [GO:0016328]	-	K06737	EPCAM;	K06737 EPCAM; epithelial cell adhesion molecule
100134962	41.9244	592.088	-3.81982	5.75e-20	9.82e-18	down	XP_020919632.1	phytanoyl-CoA dioxygenase, peroxisomal isoform X1	A9YUB0	Phytanoyl-CoA 2-hydroxylase transcript variant 2	-	-	dioxygenase activity [GO:0051213]	K00477	PHYH;	K00477 PHYH; phytanoyl-CoA hydroxylase [EC:1.14.11.18]
100307052	24.0985	1.50264	3.99306	5.91e-20	9.98e-18	up	XP_005662183.1	suppressor of cytokine signaling 1 isoform X1	E7CR04	Suppressor of cytokine signaling 1	cellular response to amino acid stimulus [GO:0071230]; cytokine-mediated signaling pathway [GO:0019221]; fat cell differentiation [GO:0045444]; intracellular signal transduction [GO:0035556]; macrophage differentiation [GO:0030225]; negative regulation of CD8-positive, alpha-beta T cell differentiation [GO:0043377]; negative regulation of insulin receptor signaling pathway [GO:0046627]; negative …	cytoplasmic ribonucleoprotein granule [GO:0036464]; nucleoplasm [GO:0005654]; phosphatidylinositol 3-kinase complex [GO:0005942]	1-phosphatidylinositol-3-kinase regulator activity [GO:0046935]; insulin-like growth factor receptor binding [GO:0005159]; kinase inhibitor activity [GO:0019210]; protein kinase binding [GO:0019901]	K04694	SOCS1;	K04694 SOCS1; suppressor of cytokine signaling 1
102164975	0.0377829	1.15418	-4.79869	5.95e-20	9.98e-18	down	XP_020953477.1	mitotic checkpoint serine/threonine-protein kinase BUB1 beta isoform X1	-	-	-	-	-	K06637	BUB1B;	K06637 BUB1B; mitotic checkpoint serine/threonine-protein kinase BUB1 beta [EC:2.7.11.1]
100157658	1.81038	27.0674	-3.8952	6.72e-20	1.12e-17	down	XP_020946212.1	DEP domain-containing mTOR-interacting protein isoform X1	-	-	-	-	-	K20402	DEPTOR;	K20402 DEPTOR; DEP domain-containing mTOR-interacting protein
100152781	44.6459	3.12227	3.83712	7.32e-20	1.2e-17	up	XP_020932872.1	spermine oxidase isoform X1	-	-	-	-	-	K12259	SMOX;	K12259 SMOX; spermine oxidase [EC:1.5.3.16 1.5.3.-]
100625277	2192.09	158.301	3.79157	8.95e-20	1.46e-17	up	XP_020934449.1	uridine phosphorylase 1	-	-	-	-	-	K00757	udp;	K00757 udp; uridine phosphorylase [EC:2.4.2.3]
613133	0.0907163	1.80207	-4.22823	9.72e-20	1.57e-17	down	NP_001077410.2	angiotensin-converting enzyme isoform 2 precursor	A0A8D1QK76	Angiotensin-converting enzyme (EC 3.4.-.-)	proteolysis [GO:0006508]	integral component of membrane [GO:0016021]	carboxypeptidase activity [GO:0004180]; metal ion binding [GO:0046872]; metallopeptidase activity [GO:0008237]; peptidyl-dipeptidase activity [GO:0008241]	K01283	ACE;	K01283 ACE; peptidyl-dipeptidase A [EC:3.4.15.1]
100622793	1.71987	28.997	-4.09693	9.92e-20	1.59e-17	down	XP_013835572.1	pleckstrin homology-like domain family A member 3	A0A4X1SI48	Pleckstrin homology like domain family A member 3	intrinsic apoptotic signaling pathway in response to DNA damage by p53 class mediator [GO:0042771]; negative regulation of protein kinase B signaling [GO:0051898]; positive regulation of apoptotic process [GO:0043065]	cytoplasm [GO:0005737]; plasma membrane [GO:0005886]	phosphatidylinositol-3,4,5-trisphosphate binding [GO:0005547]; phosphatidylinositol-3,4-bisphosphate binding [GO:0043325]; phosphatidylinositol-3,5-bisphosphate binding [GO:0080025]; phosphatidylinositol-3-phosphate binding [GO:0032266]; phosphatidylinositol-4,5-bisphosphate binding [GO:0005546]; phosphatidylinositol-5-phosphate binding [GO:0010314]	-	-	-
100525175	39.5655	2.46952	3.99548	1.03e-19	1.64e-17	up	XP_003129400.1	placenta-specific gene 8 protein	A0A287BG98	Placenta associated 8	-	-	-	-	-	-
100627648	0.00787239	1.52259	-6.84195	1.25e-19	1.97e-17	down	XP_020937044.1	cytokine receptor-like factor 2	-	-	-	-	-	K05078	TSLPR;	K05078 TSLPR; thymic stromal-derived lymphopoietin receptor
100155195	14.7511	1.00932	3.86457	1.37e-19	2.14e-17	up	XP_020945969.1	guanylate-binding protein 7	-	-	-	-	-	K20899	GBP1_3_4_7;	K20899 GBP1_3_4_7; guanylate-binding protein 1/3/4/7
100157144	95.4738	6.89563	3.79097	1.39e-19	2.15e-17	up	XP_003359414.1	dual specificity protein phosphatase 5	A0A4X1TFM4	Dual specificity protein phosphatase (EC 3.1.3.16) (EC 3.1.3.48)	peptidyl-threonine dephosphorylation [GO:0035970]; peptidyl-tyrosine dephosphorylation [GO:0035335]	nucleus [GO:0005634]	MAP kinase tyrosine/serine/threonine phosphatase activity [GO:0017017]; myosin phosphatase activity [GO:0017018]; protein tyrosine phosphatase activity [GO:0004725]	K04459	DUSP;	K04459 DUSP; dual specificity MAP kinase phosphatase [EC:3.1.3.16 3.1.3.48]
100625751	0.220673	4.45928	-4.32407	2.23e-19	3.42e-17	down	XP_020942952.1	lactosylceramide alpha-2,3-sialyltransferase isoform X1	-	-	-	-	-	K03370	SIAT9;	K03370 SIAT9; lactosylceramide alpha-2,3-sialyltransferase (sialyltransferase 9) [EC:2.4.99.9]
100155919	2.05718	0.0508124	5.20535	2.65e-19	4.04e-17	up	XP_001929289.1	beta-ureidopropionase isoform X1	A0A4X1UZ96	Beta-ureidopropionase 1	nitrogen compound metabolic process [GO:0006807]	-	-	K01431	UPB1;	K01431 UPB1; beta-ureidopropionase [EC:3.5.1.6]
100517565	0.987327	13.8382	-3.80114	3.22e-19	4.85e-17	down	XP_013846269.1	striatin-interacting protein 2 isoform X1	A0A4X1VZZ4	Striatin interacting protein 2	cell migration [GO:0016477]; cytoskeleton organization [GO:0007010]; regulation of cell shape [GO:0008360]	cytosol [GO:0005829]	-	-	-	-
100518612	2.49811	0.112336	4.4778	3.89e-19	5.81e-17	up	XP_003127876.2	sodium-dependent lysophosphatidylcholine symporter 1 isoform X1	A0A8D0TIP4	Sodium-dependent lysophosphatidylcholine symporter 1	carbohydrate transport [GO:0008643]; cellular response to starvation [GO:0009267]; cognition [GO:0050890]; energy homeostasis [GO:0097009]; establishment of blood-brain barrier [GO:0060856]; hippocampus development [GO:0021766]; lipid transport across blood-brain barrier [GO:1990379]; lysophospholipid translocation [GO:0140329]; maintenance of blood-brain barrier [GO:0035633]; motor behavior [GO:…	integral component of plasma membrane [GO:0005887]	lysophosphatidylcholine flippase activity [GO:0140348]; lysophospholipid:sodium symporter activity [GO:0051978]; oleate transmembrane transporter activity [GO:1901480]	-	-	-
448855	30.1368	2.05043	3.87577	3.92e-19	5.81e-17	up	XP_020918229.1	interferon-stimulated gene 20 kDa protein isoform X1	A0A4X1W796	Exonuclease domain-containing protein	-	-	nucleic acid binding [GO:0003676]	K12579	ISG20;	K12579 ISG20; interferon-stimulated gene 20 kDa protein [EC:3.1.13.1]
100144410	0.52202	9.91763	-4.14264	4.38e-19	6.45e-17	down	XP_020932178.1	tubulin polymerization-promoting protein isoform X1	B1Q0K1	Tubulin polymerization promoting protein p25 alpha	microtubule bundle formation [GO:0001578]; microtubule polymerization [GO:0046785]; positive regulation of protein polymerization [GO:0032273]	-	tubulin binding [GO:0015631]	-	-	-
448982	945.185	72.8592	3.69743	4.92e-19	7.19e-17	up	XP_020930367.1	long-chain-fatty-acid--CoA ligase 1 isoform X2	A0A480QCC9	Long-chain-fatty-acid--CoA ligase (EC 6.2.1.15) (EC 6.2.1.3) (Acyl-CoA synthetase) (Long-chain acyl-CoA synthetase)	-	-	ATP binding [GO:0005524]; long-chain fatty acid-CoA ligase activity [GO:0004467]	K01897	ACSL;	K01897 ACSL; long-chain acyl-CoA synthetase [EC:6.2.1.3]
110258125	1.54949	0	8.3233	5e-19	7.24e-17	up	XP_020936942.1	interleukin-1 beta-like	-	-	-	-	-	-	-	-
100145895	680.491	52.5179	3.6957	5.69e-19	8.18e-17	up	NP_001121941.2	ubiquitin-like protein ISG15	A0A8D1VIK2	Ubiquitin-like domain-containing protein	defense response to bacterium [GO:0042742]; defense response to virus [GO:0051607]; integrin-mediated signaling pathway [GO:0007229]; ISG15-protein conjugation [GO:0032020]; modification-dependent protein catabolic process [GO:0019941]; negative regulation of protein ubiquitination [GO:0031397]; negative regulation of type I interferon-mediated signaling pathway [GO:0060339]; negative regulation …	extracellular region [GO:0005576]	integrin binding [GO:0005178]; protein tag [GO:0031386]	K12159	ISG15;	K12159 ISG15; ubiquitin cross-reactive protein
397384	1.62124	21.4209	-3.72392	6.19e-19	8.82e-17	down	XP_020935164.1	toll-like receptor 8 isoform X1	B3XXC2	Toll-like receptor 8	defense response to virus [GO:0051607]; inflammatory response [GO:0006954]; innate immune response [GO:0045087]; MyD88-dependent toll-like receptor signaling pathway [GO:0002755]; positive regulation of innate immune response [GO:0045089]; regulation of cytokine production [GO:0001817]; toll-like receptor 8 signaling pathway [GO:0034158]	integral component of membrane [GO:0016021]	DNA binding [GO:0003677]; RNA binding [GO:0003723]; transmembrane signaling receptor activity [GO:0004888]	K10170	TLR8;	K10170 TLR8; toll-like receptor 8
100157223	0.0736252	2.04489	-4.85113	6.3e-19	8.92e-17	down	XP_005656301.3	LOW QUALITY PROTEIN: neuronal acetylcholine receptor subunit beta-4	A0A4X1UTL4	Cholinergic receptor nicotinic beta 4 subunit	-	anchoring junction [GO:0070161]; integral component of membrane [GO:0016021]; postsynaptic membrane [GO:0045211]	acetylcholine-gated cation-selective channel activity [GO:0022848]; transmembrane signaling receptor activity [GO:0004888]	K04815	CHRNB4;	K04815 CHRNB4; nicotinic acetylcholine receptor beta-4
100519468	1.96275	27.8908	-3.82172	6.59e-19	9.25e-17	down	NP_001247411.1	tumor necrosis factor ligand superfamily member 14	A0A287A9X9	TNF superfamily member 14	immune response [GO:0006955]	integral component of membrane [GO:0016021]	tumor necrosis factor receptor binding [GO:0005164]	K05477	TNFSF14;	K05477 TNFSF14; tumor necrosis factor ligand superfamily member 14
100737974	0	1.88894	-8.41208	7.15e-19	9.96e-17	down	NP_001243706.1	triggering receptor expressed on myeloid cells 2 precursor	H2EZZ3	Triggering receptor expressed on myeloid cells 2	-	integral component of membrane [GO:0016021]	-	K14378	TREM2;	K14378 TREM2; triggering receptor expressed on myeloid cells 2
100520765	86.7654	6.69997	3.69419	7.2e-19	9.96e-17	up	XP_013837748.1	coiled-coil domain-containing protein 50 isoform X2	A0A287A152	Coiled-coil domain containing 50	-	-	-	-	-	-
100522878	1.04165	0	8.29697	7.62e-19	1.05e-16	up	XP_020952583.1	N-acetylaspartylglutamate synthase A isoform X1	-	-	-	-	-	K18311	RIMKLA;	K18311 RIMKLA; N-acetylaspartylglutamate/N-acetylaspartylglutamylglutamate synthase [EC:6.3.2.41 6.3.2.42]
100518211	2.7108	36.4281	-3.74783	7.93e-19	1.08e-16	down	XP_003130816.5	phosphoribosyltransferase domain-containing protein 1 isoform X1	A0A8D0XQ92	Hypoxanthine phosphoribosyltransferase (EC 2.4.2.8)	purine ribonucleoside salvage [GO:0006166]	cytoplasm [GO:0005737]	hypoxanthine phosphoribosyltransferase activity [GO:0004422]; metal ion binding [GO:0046872]; nucleotide binding [GO:0000166]	-	-	-
100158243	181.455	14.2635	3.66909	9.61e-19	1.3e-16	up	XP_020922027.1	monocarboxylate transporter 4	-	-	-	-	-	K08180	SLC16A3;	K08180 SLC16A3; MFS transporter, MCP family, solute carrier family 16 (monocarboxylic acid transporters), member 3
100521657	0.485735	6.76501	-3.79574	1.03e-18	1.38e-16	down	XP_003123900.2	aminopeptidase Q isoform X1	A0A8D1XGG9	Aminopeptidase (EC 3.4.11.-)	proteolysis [GO:0006508]	integral component of membrane [GO:0016021]	aminopeptidase activity [GO:0004177]; metallopeptidase activity [GO:0008237]; zinc ion binding [GO:0008270]	K13724	AQPEP;	K13724 AQPEP; aminopeptidase Q [EC:3.4.11.-]
100515063	0.0447682	1.30679	-4.89993	1.13e-18	1.51e-16	down	XP_005672613.1	hyaluronan mediated motility receptor isoform X1	A0A5G2RBP4	Hyaluronan mediated motility receptor	hyaluronan catabolic process [GO:0030214]; receptor-mediated endocytosis [GO:0006898]	centrosome [GO:0005813]; cytosol [GO:0005829]; spindle [GO:0005819]	cargo receptor activity [GO:0038024]; hyaluronic acid binding [GO:0005540]	K06267	HMMR;	K06267 HMMR; hyaluronan-mediated motility receptor
100518400	0.121592	3.28478	-4.62071	1.26e-18	1.67e-16	down	XP_013837567.1	phospholipid scramblase 4 isoform X1	A0A8D0ZZZ6	Phospholipid scramblase	cellular response to lipopolysaccharide [GO:0071222]	plasma membrane [GO:0005886]	CD4 receptor binding [GO:0042609]; enzyme binding [GO:0019899]; phospholipid scramblase activity [GO:0017128]	-	-	-
100519223	0.088897	2.89164	-4.80009	1.57e-18	2.06e-16	down	XP_020930804.1	dehydrogenase/reductase SDR family member 9	F1S1V9	Dehydrogenase/reductase 9	9-cis-retinoic acid biosynthetic process [GO:0042904]; androgen metabolic process [GO:0008209]; progesterone metabolic process [GO:0042448]; retinol metabolic process [GO:0042572]; steroid metabolic process [GO:0008202]	integral component of endoplasmic reticulum membrane [GO:0030176]; intracellular membrane-bounded organelle [GO:0043231]	alcohol dehydrogenase (NAD+) activity [GO:0004022]; androstan-3-alpha,17-beta-diol dehydrogenase activity [GO:0047044]; androsterone dehydrogenase activity [GO:0047023]; NAD-retinol dehydrogenase activity [GO:0004745]; oxidoreductase activity [GO:0016491]; steroid dehydrogenase activity [GO:0016229]; testosterone dehydrogenase (NAD+) activity [GO:0047035]	K11149	DHRS9;	K11149 DHRS9; dehydrogenase/reductase SDR family member 9 [EC:1.1.-.-]
102161937	1.13566	15.7138	-3.76678	1.66e-18	2.16e-16	down	XP_005674645.2	immediate early response gene 5-like protein	A0A4X1TIH1	Immediate early response 5 like	-	-	-	-	-	-
100048996	0.165421	3.8116	-4.46755	1.72e-18	2.22e-16	down	XP_020921670.1	cytochrome b561 isoform X1	Q95245	Transmembrane ascorbate-dependent reductase CYB561 (EC 7.2.1.-) (Cytochrome b-561) (Cytochrome b561)	ascorbate homeostasis [GO:0140576]	chromaffin granule membrane [GO:0042584]; integral component of membrane [GO:0016021]	metal ion binding [GO:0046872]; transmembrane monodehydroascorbate reductase activity [GO:0140575]	K08360	CYB561;	K08360 CYB561; cytochrome b-561 [EC:7.2.1.3]
100620950	0.0511973	1.68203	-5.09231	1.82e-18	2.34e-16	down	XP_003360321.2	LOW QUALITY PROTEIN: nyctalopin	A0A4X1SII5	LRRCT domain-containing protein	-	-	-	K08129	NYX;	K08129 NYX; nyctalopin
100154194	6.01217	74.7353	-3.63465	2.88e-18	3.67e-16	down	XP_020928338.1	sideroflexin-3	-	-	-	-	-	K23500	SFXN1_3;	K23500 SFXN1_3; sideroflexin-1/3
100514653	0.145081	2.76616	-4.22578	3.37e-18	4.27e-16	down	XP_003127434.1	sialic acid-binding Ig-like lectin 5	F1RP86	Sialic acid-binding Ig-like lectin 5	-	integral component of membrane [GO:0016021]	carbohydrate binding [GO:0030246]	K06549	SIGLEC5_14;	K06549 SIGLEC5_14; sialic acid binding Ig-like lectin 5/14
100516298	3.69477	45.9263	-3.63454	3.55e-18	4.47e-16	down	NP_001243295.1	macrophage receptor MARCO	H2F098	Macrophage receptor	-	integral component of membrane [GO:0016021]	scavenger receptor activity [GO:0005044]	K13884	MARCO;	K13884 MARCO; macrophage receptor with collagenous structure
100152448	1.2794	16.1408	-3.65966	4.53e-18	5.65e-16	down	XP_005666308.1	junctophilin-4 isoform X1	F1SS43	Junctophilin	learning [GO:0007612]; neuromuscular process controlling balance [GO:0050885]; regulation of cytokine production [GO:0001817]; regulation of store-operated calcium entry [GO:2001256]; regulation of synaptic plasticity [GO:0048167]	dendritic shaft [GO:0043198]; endoplasmic reticulum membrane [GO:0005789]; integral component of membrane [GO:0016021]; junctional membrane complex [GO:0030314]; plasma membrane [GO:0005886]; smooth endoplasmic reticulum [GO:0005790]	-	K19530	JPH;	K19530 JPH; junctophilin
100624969	6.69205	0.392238	4.07132	4.57e-18	5.67e-16	up	NP_001231484.1	tumor necrosis factor ligand superfamily member 15	I3LL00	Tumor necrosis factor (Ligand) superfamily, member 15	activation of cysteine-type endopeptidase activity involved in apoptotic process [GO:0006919]; activation of NF-kappaB-inducing kinase activity [GO:0007250]; apoptotic process [GO:0006915]; immune response [GO:0006955]	extracellular region [GO:0005576]; plasma membrane [GO:0005886]	tumor necrosis factor receptor binding [GO:0005164]	K05478	TNFSF15;	K05478 TNFSF15; tumor necrosis factor ligand superfamily member 15
100524137	10.7179	0.826187	3.69704	5.06e-18	6.23e-16	up	XP_003123975.1	ankyrin repeat domain-containing protein SOWAHA	F1RJU8	Sosondowah ankyrin repeat domain family member A	-	-	-	-	-	-
100127489	8179.27	693.471	3.56009	5.68e-18	6.95e-16	up	XP_013852489.2	S100 calcium binding protein A9 isoform X1	A0A4X1W0P2	S100 calcium binding protein A9	-	-	calcium ion binding [GO:0005509]	K21128	S100A9;	K21128 S100A9; protein S100-A9
100524363	3.40509	0.15264	4.42681	6.25e-18	7.6e-16	up	XP_020940337.1	protein Largen isoform X2	-	-	-	-	-	-	-	-
XLOC_030337	0.784676	0.0578918	3.75928	6.34e-18	7.65e-16	up	XP_020954392.1	cullin-7 isoform X1	-	-	-	-	-	K10613	CUL7;	K10613 CUL7; cullin 7
100517107	0.520687	6.79532	-3.70659	8.05e-18	9.66e-16	down	XP_020957420.1	LOW QUALITY PROTEIN: G protein-regulated inducer of neurite outgrowth 3	-	-	-	-	-	-	-	-
100157293	0.209594	4.10226	-4.31001	1.26e-17	1.5e-15	down	XP_020944552.1	transmembrane protein 71 isoform X1	-	-	-	-	-	-	-	-
100156210	15.4901	1.22912	3.64901	1.56e-17	1.85e-15	up	XP_020954300.1	transcription factor ETV7 isoform X1	-	-	-	-	-	K03211	ETV6_7;	K03211 ETV6_7; ETS translocation variant 6/7
102159729	3.32091	37.8909	-3.5096	2.29e-17	2.7e-15	down	XP_020928732.1	rho GTPase-activating protein 22 isoform X1	-	-	-	-	-	K20642	ARHGAP22_24_25;	K20642 ARHGAP22_24_25; Rho GTPase-activating protein 22/24/25
100515104	0.232686	3.7373	-3.93859	2.55e-17	2.97e-15	down	XP_020932736.1	proton-coupled amino acid transporter 2 isoform X1	-	-	-	-	-	K14209	SLC36A;	K14209 SLC36A; solute carrier family 36 (proton-coupled amino acid transporter)
100739759	28.2437	2.40622	3.54959	2.62e-17	3.04e-15	up	XP_020925453.1	probable G-protein coupled receptor 160	-	-	-	-	-	K08438	GPR160;	K08438 GPR160; G protein-coupled receptor 160
493186	391.278	35.1952	3.47466	2.94e-17	3.39e-15	up	XP_020921912.1	suppressor of cytokine signaling 3 isoform X1	B1H0V9	Suppressor of cytokine signaling 3	intracellular signal transduction [GO:0035556]; negative regulation of apoptotic process [GO:0043066]; negative regulation of signal transduction [GO:0009968]; protein ubiquitination [GO:0016567]; receptor signaling pathway via JAK-STAT [GO:0007259]	-	-	K04696	SOCS3;	K04696 SOCS3; suppressor of cytokine signaling 3
100522599	77.9623	6.86662	3.50429	3.11e-17	3.57e-15	up	NP_001302611.1	interleukin-27 subunit beta precursor	M5AKI3	Epstein-Barr virus induced gene 3	-	membrane [GO:0016020]	cytokine receptor activity [GO:0004896]	-	-	-
100620673	4.33964	0.330457	3.71663	3.27e-17	3.72e-15	up	XP_020949945.1	rhophilin-2 isoform X1	-	-	-	-	-	-	-	-
100513992	6.54741	0.520671	3.64883	4.15e-17	4.7e-15	up	XP_005666381.1	polypeptide N-acetylgalactosaminyltransferase 16 isoform X1	A0A8D1F3L5	Polypeptide N-acetylgalactosaminyltransferase (EC 2.4.1.-) (Protein-UDP acetylgalactosaminyltransferase)	protein O-linked glycosylation via serine [GO:0018242]; protein O-linked glycosylation via threonine [GO:0018243]	Golgi membrane [GO:0000139]; integral component of membrane [GO:0016021]	carbohydrate binding [GO:0030246]; polypeptide N-acetylgalactosaminyltransferase activity [GO:0004653]	K00710	GALNT;	K00710 GALNT; polypeptide N-acetylgalactosaminyltransferase [EC:2.4.1.41]
654407	108.822	9.71471	3.48467	4.55e-17	5.12e-15	up	NP_001033720.1	prostaglandin E synthase	A0A8D2CI57	Glutathione transferase (EC 2.5.1.18)	cell population proliferation [GO:0008283]; negative regulation of cell population proliferation [GO:0008285]; positive regulation of prostaglandin secretion [GO:0032308]; prostaglandin biosynthetic process [GO:0001516]; regulation of fever generation [GO:0031620]; sensory perception of pain [GO:0019233]	cytoplasm [GO:0005737]; integral component of membrane [GO:0016021]; nuclear envelope lumen [GO:0005641]	glutathione binding [GO:0043295]; glutathione peroxidase activity [GO:0004602]; glutathione transferase activity [GO:0004364]; prostaglandin-D synthase activity [GO:0004667]; prostaglandin-E synthase activity [GO:0050220]	K15729	PTGES;	K15729 PTGES; microsomal prostaglandin-E synthase 1 [EC:5.3.99.3]
397105	7.05591	0.577228	3.60783	4.62e-17	5.16e-15	up	XP_020949165.1	POU domain, class 2, transcription factor 2 isoform X1	Q29013	POU domain, class 2, transcription factor 2 (Lymphoid-restricted immunoglobulin octamer-binding protein NF-A2) (Octamer-binding protein 2) (Oct-2) (Octamer-binding transcription factor 2) (OTF-2)	cellular response to virus [GO:0098586]; positive regulation of interleukin-6 production [GO:0032755]; positive regulation of transcription by RNA polymerase II [GO:0045944]; regulation of transcription by RNA polymerase II [GO:0006357]	nucleus [GO:0005634]	DNA-binding transcription factor activity [GO:0003700]; DNA-binding transcription factor activity, RNA polymerase II-specific [GO:0000981]; RNA polymerase II cis-regulatory region sequence-specific DNA binding [GO:0000978]; transcription cis-regulatory region binding [GO:0000976]	K09364	POU2F;	K09364 POU2F; POU domain transcription factor, class 2
100415936	0.106424	2.42177	-4.45545	4.8e-17	5.33e-15	down	XP_020930244.1	G-protein coupled receptor 1 isoform X1	A0A4X1UXN1	Chemerin-like receptor 2 (Chemerin chemokine-like receptor 2) (Chemokine-like receptor 2) (G-protein coupled receptor 1)	glucose homeostasis [GO:0042593]	integral component of membrane [GO:0016021]; nucleoplasm [GO:0005654]; plasma membrane [GO:0005886]	adipokinetic hormone binding [GO:0097004]; adipokinetic hormone receptor activity [GO:0097003]; G protein-coupled receptor activity [GO:0004930]	K04310	GPR1;	K04310 GPR1; G protein-coupled receptor 1
397479	0.370427	4.82224	-3.7007	5.01e-17	5.53e-15	down	XP_020938857.1	nuclear receptor subfamily 4 group A member 3 isoform X1	O97726	Neuron-derived orphan receptor-1 alfa (Nuclear receptor subfamily 4 group A member 3) (Nuclear receptor subfamily 4 group A member 3 isoform b)	cellular response to corticotropin-releasing hormone stimulus [GO:0071376]; platelet-derived growth factor receptor signaling pathway [GO:0048008]; positive regulation of glucose transmembrane transport [GO:0010828]; positive regulation of monocyte aggregation [GO:1900625]; positive regulation of vascular associated smooth muscle cell migration [GO:1904754]; positive regulation of vascular associ…	nucleus [GO:0005634]; transcription regulator complex [GO:0005667]	DNA-binding transcription activator activity, RNA polymerase II-specific [GO:0001228]; DNA-binding transcription factor activity, RNA polymerase II-specific [GO:0000981]; nuclear glucocorticoid receptor binding [GO:0035259]; nuclear receptor activity [GO:0004879]; protein kinase binding [GO:0019901]; RNA polymerase II cis-regulatory region sequence-specific DNA binding [GO:0000978]; zinc ion bind…	K08559	NR4A3;	K08559 NR4A3; nuclear receptor subfamily 4 group A member 3
100625876	312.969	28.9381	3.43494	5.54e-17	6.08e-15	up	XP_020950941.1	LOW QUALITY PROTEIN: solute carrier family 2, facilitated glucose transporter member 5	-	-	-	-	-	K08143	SLC2A5;	K08143 SLC2A5; MFS transporter, SP family, solute carrier family 2 (facilitated glucose/fructose transporter), member 5
100873164	3.11096	41.5222	-3.73298	6.44e-17	7.03e-15	down	NP_001244284.1	CAMPATH-1 antigen precursor	H8ZRT6	CAMPATH-1 antigen	-	integral component of membrane [GO:0016021]; plasma membrane [GO:0005886]	-	K06488	CD52;	K06488 CD52; CDW52 antigen
100142677	21.9388	1.97052	3.47663	6.82e-17	7.4e-15	up	XP_003121154.1	solute carrier family 22 member 3 isoform X1	A0A4X1VVG5	Solute carrier family 22 member 3	dopamine uptake [GO:0090494]; epinephrine uptake [GO:0051625]; histamine uptake [GO:0051615]; monocarboxylic acid transport [GO:0015718]; norepinephrine uptake [GO:0051620]; regulation of appetite [GO:0032098]; serotonin uptake [GO:0051610]; xenobiotic transport [GO:0042908]	integral component of membrane [GO:0016021]; neuronal cell body [GO:0043025]; plasma membrane [GO:0005886]; presynapse [GO:0098793]	monoamine transmembrane transporter activity [GO:0008504]; neurotransmitter transmembrane transporter activity [GO:0005326]; quaternary ammonium group transmembrane transporter activity [GO:0015651]; toxin transmembrane transporter activity [GO:0019534]	K08200	SLC22A3;	K08200 SLC22A3; MFS transporter, OCT family, solute carrier family 22 (organic cation transporter), member 3
100515029	13.9789	1.26918	3.45968	1.07e-16	1.15e-14	up	XP_020948987.1	adhesion G-protein coupled receptor G1 isoform X1	-	-	-	-	-	K08450	ADGRG1;	K08450 ADGRG1; adhesion G-protein coupled receptor G1
552898	0.848093	0.0183525	5.41304	1.12e-16	1.2e-14	up	NP_001116545.1	alpha-1D adrenergic receptor	Q9TTM9	Alpha-1D adrenergic receptor (Alpha-1D adrenoreceptor) (Alpha-1D adrenoceptor)	adenylate cyclase-activating adrenergic receptor signaling pathway [GO:0071880]; cell-cell signaling [GO:0007267]; phospholipase C-activating G protein-coupled receptor signaling pathway [GO:0007200]; positive regulation of cytosolic calcium ion concentration [GO:0007204]; positive regulation of heart rate by epinephrine-norepinephrine [GO:0001996]; positive regulation of MAPK cascade [GO:0043410…	integral component of plasma membrane [GO:0005887]	alpha1-adrenergic receptor activity [GO:0004937]; G protein-coupled receptor activity [GO:0004930]	K04137	ADRA1D;	K04137 ADRA1D; adrenergic receptor alpha-1D
110259235	0.21393	2.4563	-3.51049	1.26e-16	1.34e-14	down	XP_020938428.1	spectrin beta chain, non-erythrocytic 2 isoform X1	-	-	-	-	-	K06115	SPTB;	K06115 SPTB; spectrin beta
100521908	0.0413753	0.88889	-4.52417	1.34e-16	1.42e-14	down	XP_003128956.5	death domain-containing protein 1	-	-	-	-	-	-	-	-
110262033	0.0522493	1.50777	-4.82369	1.37e-16	1.44e-14	down	XP_020956520.1	spondin-2	-	-	-	-	-	-	-	-
106510206	0.0518903	0.697573	-3.75617	1.77e-16	1.86e-14	down	XP_020945744.1	LOW QUALITY PROTEIN: cadherin EGF LAG seven-pass G-type receptor 2	-	-	-	-	-	K04601	CELSR2;	K04601 CELSR2; cadherin EGF LAG seven-pass G-type receptor 2
100152841	0.129102	2.05126	-4.07688	2.03e-16	2.1e-14	down	XP_013833661.1	solute carrier family 22 member 17 isoform X1	A0A480YT38	Solute carrier family 22 member 17 isoform X2 (Solute carrier family 22 member 17 isoform b)	-	integral component of membrane [GO:0016021]	transmembrane transporter activity [GO:0022857]	K08213	SLC22A17;	K08213 SLC22A17; MFS transporter, OCT family, solute carrier family 22 (organic cation transporter), member 17
397512	0.515665	5.86474	-3.5054	2.03e-16	2.1e-14	down	XP_020944379.1	transforming growth factor beta receptor type 3 isoform X1	P35054	Transforming growth factor beta receptor type 3 (TGF-beta receptor type 3) (TGFR-3) (Betaglycan) (Transforming growth factor beta receptor III) (TGF-beta receptor type III)	BMP signaling pathway [GO:0030509]; cell migration [GO:0016477]; epithelial to mesenchymal transition [GO:0001837]; immune response [GO:0006955]; intracellular signal transduction [GO:0035556]; regulation of transforming growth factor beta receptor signaling pathway [GO:0017015]; response to follicle-stimulating hormone [GO:0032354]; signal transduction [GO:0007165]; transforming growth factor be…	cell surface [GO:0009986]; collagen-containing extracellular matrix [GO:0062023]; external side of plasma membrane [GO:0009897]; extracellular space [GO:0005615]; integral component of membrane [GO:0016021]	coreceptor activity [GO:0015026]; glycosaminoglycan binding [GO:0005539]; heparin binding [GO:0008201]; transforming growth factor beta binding [GO:0050431]; transforming growth factor beta receptor activity [GO:0005024]; transforming growth factor beta receptor activity, type III [GO:0070123]; transforming growth factor beta receptor binding [GO:0005160]; type II transforming growth factor beta …	K05843	TGFBR3;	K05843 TGFBR3; transforming growth factor, beta receptor III
100739328	1.07701	0.0102934	6.32252	2.45e-16	2.52e-14	up	XP_020947982.1	G-protein coupled receptor family C group 5 member D isoform X1	-	-	-	-	-	K04621	GPRC5D;	K04621 GPRC5D; G protein-coupled receptor family C group 5 member D
100233195	0.399962	6.28951	-3.88375	3.16e-16	3.23e-14	down	XP_020941256.1	nucleoside diphosphate kinase, mitochondrial isoform X1	B8XSK2	Nucleoside diphosphate kinase (EC 2.7.4.6)	CTP biosynthetic process [GO:0006241]; GTP biosynthetic process [GO:0006183]; nucleoside diphosphate phosphorylation [GO:0006165]; UTP biosynthetic process [GO:0006228]	nucleus [GO:0005634]	ATP binding [GO:0005524]; nucleoside diphosphate kinase activity [GO:0004550]	K00940	ndk;	K00940 ndk; nucleoside-diphosphate kinase [EC:2.7.4.6]
100151886	4.65847	47.1784	-3.33939	3.97e-16	4.04e-14	down	XP_001927836.1	dihydropyrimidinase-related protein 2 isoform X1	A0A286ZKK0	Dihydropyrimidinase-related protein 2	axon guidance [GO:0007411]; brain development [GO:0007420]; cytoskeleton organization [GO:0007010]; regulation of axon extension [GO:0030516]; regulation of neuron differentiation [GO:0045664]	cytoplasm [GO:0005737]	hydrolase activity, acting on carbon-nitrogen (but not peptide) bonds [GO:0016810]; microtubule binding [GO:0008017]	K07528	DPYSL2;	K07528 DPYSL2; dihydropyrimidinase-like 2
100517222	0.959829	0.00916168	6.29551	4.22e-16	4.27e-14	up	XP_003127934.2	beta-1,4-galactosyltransferase 6	A0A4X1VLT3	Beta-1,4-galactosyltransferase (Beta-1,4-GalTase) (EC 2.4.1.-)	carbohydrate metabolic process [GO:0005975]; central nervous system myelination [GO:0022010]; central nervous system neuron axonogenesis [GO:0021955]; ganglioside biosynthetic process via lactosylceramide [GO:0010706]; lactosylceramide biosynthetic process [GO:0001572]; neuron maturation [GO:0042551]; protein glycosylation [GO:0006486]	Golgi cisterna membrane [GO:0032580]; Golgi membrane [GO:0000139]; integral component of membrane [GO:0016021]	metal ion binding [GO:0046872]; UDP-galactose:glucosylceramide beta-1,4-galactosyltransferase activity [GO:0008489]	K07553	B4GALT6;	K07553 B4GALT6; beta-1,4-galactosyltransferase 6 [EC:2.4.1.274]
100519402	0.262537	3.12388	-3.58444	4.59e-16	4.62e-14	down	XP_020934394.1	LOW QUALITY PROTEIN: V-type proton ATPase 116 kDa subunit a	-	-	-	-	-	K02154	ATPeV0A;	K02154 ATPeV0A; V-type H+-transporting ATPase subunit a
110256098	5.64715	56.2808	-3.31642	6.41e-16	6.41e-14	down	XP_020923379.1	NACHT, LRR and PYD domains-containing protein 1 isoform X1	-	-	-	-	-	-	-	-
100519727	0.901438	9.57736	-3.41176	6.54e-16	6.51e-14	down	XP_020920319.1	FERM domain-containing protein 3 isoform X1	-	-	-	-	-	-	-	-
110256101	2.82739	31.6144	-3.46095	7.17e-16	7.09e-14	down	XP_020923387.1	uncharacterized protein LOC110256101	-	-	-	-	-	-	-	-
100523824	0.0142103	0.395153	-4.86192	7.22e-16	7.1e-14	down	XP_020931561.1	LOW QUALITY PROTEIN: myomesin-2	-	-	-	-	-	-	-	-
100154258	0.425975	4.77343	-3.48123	7.3e-16	7.15e-14	down	XP_020935052.1	phosphate-regulating neutral endopeptidase isoform X1	F1SQ05	Phosphate regulating endopeptidase homolog X-linked (Phosphate-regulating neutral endopeptidase isoform 1)	bone mineralization [GO:0030282]; odontogenesis [GO:0042476]; organophosphate metabolic process [GO:0019637]; protein processing [GO:0016485]	endoplasmic reticulum [GO:0005783]; Golgi apparatus [GO:0005794]; integral component of membrane [GO:0016021]; perinuclear region of cytoplasm [GO:0048471]; plasma membrane [GO:0005886]	metal ion binding [GO:0046872]; metalloendopeptidase activity [GO:0004222]	K08636	PHEX;	K08636 PHEX; phosphate-regulating neutral endopeptidase [EC:3.4.24.-]
449525	589.912	60.3486	3.28867	8.37e-16	8.15e-14	up	NP_001335686.1	hypoxia-inducible lipid droplet-associated protein	A0A8D1KFJ9	Hypoxia-inducible gene 2 protein	positive regulation of cell population proliferation [GO:0008284]; positive regulation of cytokine production [GO:0001819]; positive regulation of lipid storage [GO:0010884]	integral component of membrane [GO:0016021]	-	-	-	-
100516489	35.1005	3.62325	3.27572	1.2e-15	1.16e-13	up	XP_020942679.1	cytoskeleton-associated protein 2-like isoform X1	-	-	-	-	-	K16769	CKAP2;	K16769 CKAP2; cytoskeleton-associated protein 2
100141418	4.58648	45.0807	-3.29477	1.21e-15	1.16e-13	down	NP_001121918.1	RING finger protein 39	A0A4X1VEQ4	Ring finger protein 39	-	-	metal ion binding [GO:0046872]	-	-	-
397055	310.202	32.5154	3.25398	1.26e-15	1.2e-13	up	NP_999160.1	25-hydroxyvitamin D-1 alpha hydroxylase, mitochondrial	A0A8D0R998	25-hydroxyvitamin D-1 alpha hydroxylase, mitochondrial	-	membrane [GO:0016020]	heme binding [GO:0020037]; iron ion binding [GO:0005506]; monooxygenase activity [GO:0004497]; oxidoreductase activity, acting on paired donors, with incorporation or reduction of molecular oxygen [GO:0016705]	K07438	CYP27B1;	K07438 CYP27B1; calcidiol 1-monooxygenase (25-hydroxyvitamin D3 1alpha-hydroxylase) [EC:1.14.15.18]
445523	3.79342	0.239299	3.98514	1.53e-15	1.46e-13	up	NP_001004035.1	NKG2D ligand 1 precursor	Q6EM37	UL16 binding protein	-	integral component of membrane [GO:0016021]	-	K07986	ULBP;	K07986 ULBP; UL16 binding protein
100524038	0.0166434	0.411926	-4.3751	1.58e-15	1.5e-13	down	XP_020920156.1	LOW QUALITY PROTEIN: kinesin-like protein KIF14	-	-	-	-	-	K17915	KIF14;	K17915 KIF14; kinesin family member 14
100379630	3.39905	0.228674	3.87275	1.66e-15	1.57e-13	up	NP_001167527.1	growth/differentiation factor 15 precursor	A0A4X1U9F3	Growth differentiation factor 15	glial cell-derived neurotrophic factor receptor signaling pathway [GO:0035860]; negative regulation of growth hormone receptor signaling pathway [GO:0060400]; negative regulation of multicellular organism growth [GO:0040015]; positive regulation of MAPK cascade [GO:0043410]; positive regulation of myoblast fusion [GO:1901741]; positive regulation of protein kinase B signaling [GO:0051897]; reduct…	extracellular space [GO:0005615]; Golgi apparatus [GO:0005794]; nucleus [GO:0005634]	growth factor activity [GO:0008083]; protein homodimerization activity [GO:0042803]	K05504	GDF15;	K05504 GDF15; growth differentiation factor 15
100154449	314.293	33.5629	3.22711	1.99e-15	1.87e-13	up	XP_020926646.1	protein C-ets-2	-	-	-	-	-	K21932	ETS2;	K21932 ETS2; C-ets-2
100156500	0.616591	6.60315	-3.40432	2.42e-15	2.26e-13	down	XP_020944687.1	dihydropyrimidinase isoform X1	F1S1E7	Dihydropyrimidinase (Dihydropyrimidinase isoform X1)	CMP catabolic process [GO:0006248]; dCMP catabolic process [GO:0006249]; dUMP catabolic process [GO:0046079]; pyrimidine nucleobase catabolic process [GO:0006208]; UMP catabolic process [GO:0046050]; uracil catabolic process [GO:0006212]	cytosol [GO:0005829]	dihydropyrimidinase activity [GO:0004157]; phosphoprotein binding [GO:0051219]	K01464	DPYS;	K01464 DPYS; dihydropyrimidinase [EC:3.5.2.2]
100153312	0.0253156	1.4957	-5.57736	2.48e-15	2.31e-13	down	XP_013842854.1	cell division cycle-associated protein 3 isoform X1	F1SLU7	Cell division cycle associated 3 (Cell division cycle-associated protein 3 isoform 1)	cell division [GO:0051301]	adherens junction [GO:0005912]	-	-	-	-
100517221	2.36467	22.5234	-3.24917	2.92e-15	2.69e-13	down	XP_020950282.1	neuronal PAS domain-containing protein 1 isoform X1	-	-	-	-	-	K09098	NPAS1_3;	K09098 NPAS1_3; neuronal PAS domain-containing protein 1/3
100522154	0.347317	3.5094	-3.35097	2.99e-15	2.75e-13	down	XP_020957015.1	uncharacterized protein KIAA1211 homolog isoform X1	-	-	-	-	-	-	-	-
100623441	0.185244	3.01497	-3.97334	3.17e-15	2.9e-13	down	XP_013851342.1	sulfotransferase 1C4	A0A8D1PZR9	Sulfotransferase (EC 2.8.2.-)	3'-phosphoadenosine 5'-phosphosulfate metabolic process [GO:0050427]; doxorubicin metabolic process [GO:0044598]; ethanol catabolic process [GO:0006068]; flavonoid metabolic process [GO:0009812]; sulfation [GO:0051923]; xenobiotic metabolic process [GO:0006805]	cytosol [GO:0005829]	aryl sulfotransferase activity [GO:0004062]	K01025	SULT1;	K01025 SULT1; sulfotransferase [EC:2.8.2.-]
100157589	1.56211	14.6318	-3.23242	3.69e-15	3.36e-13	down	XP_001928510.1	tolloid-like protein 2 isoform X1	A0A4X1UGP7	Metalloendopeptidase (EC 3.4.24.-)	negative regulation of skeletal muscle tissue growth [GO:0048632]; proteolysis [GO:0006508]	-	calcium ion binding [GO:0005509]; metalloendopeptidase activity [GO:0004222]; zinc ion binding [GO:0008270]	K13047	TLL2;	K13047 TLL2; tolloid-like protein 2 [EC:3.4.24.-]
396810	0.357252	3.68766	-3.36934	3.93e-15	3.55e-13	down	NP_001037990.1	mast/stem cell growth factor receptor Kit precursor	Q2HWD6	Mast/stem cell growth factor receptor Kit (SCFR) (EC 2.7.10.1) (Proto-oncogene c-Kit) (Tyrosine-protein kinase Kit) (CD antigen CD117)	actin cytoskeleton reorganization [GO:0031532]; B cell differentiation [GO:0030183]; cell chemotaxis [GO:0060326]; cytokine-mediated signaling pathway [GO:0019221]; detection of mechanical stimulus involved in sensory perception of sound [GO:0050910]; digestive tract development [GO:0048565]; embryonic hemopoiesis [GO:0035162]; erythrocyte differentiation [GO:0030218]; erythropoietin-mediated sig…	integral component of plasma membrane [GO:0005887]; receptor complex [GO:0043235]	ATP binding [GO:0005524]; cytokine binding [GO:0019955]; metal ion binding [GO:0046872]; transmembrane receptor protein tyrosine kinase activity [GO:0004714]	K05091	KIT;	K05091 KIT; proto-oncogene tyrosine-protein kinase Kit [EC:2.7.10.1]
100152038	4.73492	0.347542	3.76077	3.96e-15	3.56e-13	up	XP_001929196.2	oncostatin-M	A0A480V8J7	Oncostatin-M isoform 2	immune response [GO:0006955]; oncostatin-M-mediated signaling pathway [GO:0038165]; regulation of cell communication [GO:0010646]; regulation of signaling [GO:0023051]	extracellular region [GO:0005576]	cytokine activity [GO:0005125]; oncostatin-M receptor binding [GO:0005147]	K05418	OSM;	K05418 OSM; oncostatin M
100522636	0.141882	2.21868	-3.87296	3.98e-15	3.57e-13	down	XP_013845276.2	ras-related protein Rab-40B isoform X1	-	-	-	-	-	K07928	RAB40;	K07928 RAB40; Ras-related protein Rab-40
102166402	0.487624	5.83741	-3.59548	4.48e-15	4e-13	down	XP_020936621.1	glycoprotein Xg	-	-	-	-	-	-	-	-
102164100	0.179222	1.76073	-3.2868	4.52e-15	4.01e-13	down	XP_020929398.1	proliferation marker protein Ki-67 isoform X1	-	-	-	-	-	K17582	MKI67;	K17582 MKI67; antigen KI-67
100152257	0.008123	0.639119	-6.13328	5.49e-15	4.85e-13	down	XP_020945773.1	netrin-G1 isoform X1	-	-	-	-	-	K07522	NTNG1;	K07522 NTNG1; netrin-G1
100518083	86.36	9.62285	3.16577	5.87e-15	5.16e-13	up	XP_020956425.1	E3 ISG15--protein ligase HERC5	-	-	-	-	-	K22372	HERC5_6;	K22372 HERC5_6; E3 ISG15--protein ligase [EC:2.3.2.-]
100512602	0.173415	1.87966	-3.45039	6.29e-15	5.5e-13	down	XP_020945640.1	LOW QUALITY PROTEIN: immunoglobulin superfamily member 3	-	-	-	-	-	K06522	IGSF2_3;	K06522 IGSF2_3; immunoglobulin superfamily, member 2/3
100152368	68.611	7.55574	3.18187	7.19e-15	6.23e-13	up	XP_001928542.3	egl nine homolog 3	F1SHH1	Egl-9 family hypoxia inducible factor 3	activation of cysteine-type endopeptidase activity involved in apoptotic process [GO:0006919]; apoptotic process [GO:0006915]; cellular response to hypoxia [GO:0071456]; peptidyl-proline hydroxylation to 4-hydroxy-L-proline [GO:0018401]; regulation of cell population proliferation [GO:0042127]	cytoplasm [GO:0005737]; cytosol [GO:0005829]; nucleus [GO:0005634]	ferrous iron binding [GO:0008198]; L-ascorbic acid binding [GO:0031418]; peptidyl-proline 4-dioxygenase activity [GO:0031545]; peptidyl-proline dioxygenase activity [GO:0031543]	K09592	EGLN;	K09592 EGLN; hypoxia-inducible factor prolyl hydroxylase [EC:1.14.11.29]
100155970	3.63991	32.6071	-3.16221	7.19e-15	6.23e-13	down	XP_020925901.1	adenylate cyclase type 5 isoform X1	-	-	-	-	-	K08045	ADCY5;	K08045 ADCY5; adenylate cyclase 5 [EC:4.6.1.1]
100156489	2.71124	0.255105	3.39927	8.39e-15	7.24e-13	up	XP_020954865.1	protein-glutamine gamma-glutamyltransferase K	-	-	-	-	-	K05619	TGM1;	K05619 TGM1; transglutaminase 1 [EC:2.3.2.13]
100626468	945.7	107.425	3.13807	8.56e-15	7.35e-13	up	XP_020948050.1	solute carrier family 2, facilitated glucose transporter member 3 isoform X1	-	-	-	-	-	K08142	SLC2A3;	K08142 SLC2A3; MFS transporter, SP family, solute carrier family 2 (facilitated glucose transporter), member 3
100525612	54.0591	6.06458	3.15568	9.44e-15	8.06e-13	up	XP_020928892.1	transmembrane protein 120B isoform X1	F1RNQ3	Transmembrane protein 120B	fat cell differentiation [GO:0045444]; protein heterooligomerization [GO:0051291]	integral component of membrane [GO:0016021]; membrane [GO:0016020]; nuclear inner membrane [GO:0005637]	-	-	-	-
100516205	0.0690996	1.13055	-3.90682	1.64e-14	1.39e-12	down	XP_003128104.3	kinesin-like protein KIF2C isoform X1	A0A4X1W9C9	Kinesin-like protein	microtubule-based movement [GO:0007018]	microtubule [GO:0005874]	ATP binding [GO:0005524]; microtubule binding [GO:0008017]; microtubule motor activity [GO:0003777]	K10393	KIF2_24;	K10393 KIF2_24; kinesin family member 2/24
100514755	0.0566502	1.57181	-4.50723	1.86e-14	1.57e-12	down	XP_003123415.1	C-type lectin domain family 17, member A isoform X1	F1SCH2	C-type lectin domain containing 17A (C-type lectin domain family 17, member A isoform X1)	-	external side of plasma membrane [GO:0009897]; integral component of membrane [GO:0016021]	carbohydrate binding [GO:0030246]; fucose binding [GO:0042806]; identical protein binding [GO:0042802]; mannose binding [GO:0005537]	K17513	CLEC17A;	K17513 CLEC17A; C-type lectin superfamily 17 member A
100511565	0.0052189	0.427171	-6.04771	1.9e-14	1.6e-12	down	XP_020948113.1	forkhead box protein M1 isoform X1	A0A8D0QLN1	Fork-head domain-containing protein	G2/M transition of mitotic cell cycle [GO:0000086]	nucleus [GO:0005634]	DNA-binding transcription factor activity [GO:0003700]; sequence-specific DNA binding [GO:0043565]	K09406	FOXM;	K09406 FOXM; forkhead box protein M
100626991	13.3344	1.51646	3.13393	1.98e-14	1.66e-12	up	XP_020919076.1	LOW QUALITY PROTEIN: metastasis-associated in colon cancer protein 1	-	-	-	-	-	-	-	-
100152724	0.488059	4.95573	-3.32648	2.04e-14	1.7e-12	down	XP_020945522.1	selenium-binding protein 1 isoform X1	A0A8D1SHN4	Selenium-binding protein 1	-	-	selenium binding [GO:0008430]	K17285	SELENBP1;	K17285 SELENBP1; methanethiol oxidase [EC:1.8.3.4]
397662	0.133918	2.05082	-3.79588	2.05e-14	1.7e-12	down	NP_001164239.1	G2/mitotic-specific cyclin-B1	A0A8D0S4R5	Cyclin N-terminal domain-containing protein	in utero embryonic development [GO:0001701]; mitotic metaphase plate congression [GO:0007080]; mitotic spindle organization [GO:0007052]; positive regulation of attachment of spindle microtubules to kinetochore [GO:0051987]; positive regulation of fibroblast proliferation [GO:0048146]; positive regulation of G2/M transition of mitotic cell cycle [GO:0010971]; positive regulation of mitochondrial …	centrosome [GO:0005813]; cyclin B1-CDK1 complex [GO:0097125]; cytosol [GO:0005829]; membrane [GO:0016020]; mitochondrial matrix [GO:0005759]; nucleus [GO:0005634]; outer kinetochore [GO:0000940]; spindle pole [GO:0000922]	cyclin-dependent protein serine/threonine kinase activator activity [GO:0061575]; patched binding [GO:0005113]; protein kinase binding [GO:0019901]; ubiquitin-like protein ligase binding [GO:0044389]	K05868	CCNB1;	K05868 CCNB1; G2/mitotic-specific cyclin-B1
100625146	0.429086	4.97313	-3.52103	2.06e-14	1.7e-12	down	XP_005661451.1	guanidinoacetate N-methyltransferase isoform X1	A0A4X1VP82	Guanidinoacetate N-methyltransferase (EC 2.1.1.2)	creatine biosynthetic process [GO:0006601]; methylation [GO:0032259]	-	guanidinoacetate N-methyltransferase activity [GO:0030731]	K00542	GAMT;	K00542 GAMT; guanidinoacetate N-methyltransferase [EC:2.1.1.2]
100515079	0.0727993	0.826738	-3.54225	2.41e-14	1.98e-12	down	XP_013852411.1	ras GTPase-activating-like protein IQGAP3 isoform X1	F1RP39	IQ motif containing GTPase activating protein 3	cellular response to organic substance [GO:0071310]; ERK1 and ERK2 cascade [GO:0070371]; G1/S transition of mitotic cell cycle [GO:0000082]; gene expression [GO:0010467]; mammary gland epithelial cell proliferation [GO:0033598]; negative regulation of gene expression [GO:0010629]; positive regulation of gene expression [GO:0010628]; positive regulation of mammary gland epithelial cell proliferati…	cell-cell junction [GO:0005911]; cytoplasm [GO:0005737]; lateral plasma membrane [GO:0016328]; plasma membrane bounded cell projection [GO:0120025]	calmodulin binding [GO:0005516]; myosin VI light chain binding [GO:0070856]; small GTPase binding [GO:0031267]	K05767	IQGAP2_3;	K05767 IQGAP2_3; Ras GTPase-activating-like protein IQGAP2/3
733667	164.009	19.2948	3.08718	2.51e-14	2.06e-12	up	XP_005656212.1	adenylate kinase 4, mitochondrial isoform X1	Q15B97	Nucleoside-diphosphate kinase (EC 2.7.4.6)	phosphorylation [GO:0016310]	-	adenylate kinase activity [GO:0004017]; ATP binding [GO:0005524]; nucleoside diphosphate kinase activity [GO:0004550]	K00939	adk;	K00939 adk; adenylate kinase [EC:2.7.4.3]
110261148	140.26	16.6795	3.07191	2.83e-14	2.31e-12	up	XP_020951625.1	endoribonuclease ZC3H12A	-	-	-	-	-	K18668	ZC3H12;	K18668 ZC3H12; ribonuclease ZC3H12 [EC:3.1.-.-]
397388	0.434965	4.20153	-3.28161	2.88e-14	2.34e-12	down	XP_020926395.1	vitamin K-dependent protein S	-	-	-	-	-	K03908	PROS1;	K03908 PROS1; protein S
110255240	4.00111	34.2549	-3.09479	3.26e-14	2.63e-12	down	XP_020955333.1	B2 bradykinin receptor isoform X1	A0A8D1LZD7	B2 bradykinin receptor	arachidonic acid secretion [GO:0050482]; intrinsic apoptotic signaling pathway in response to osmotic stress by p53 class mediator [GO:1990127]; negative regulation of intrinsic apoptotic signaling pathway in response to osmotic stress by p53 class mediator [GO:1902239]; negative regulation of peptidyl-serine phosphorylation [GO:0033137]; response to salt stress [GO:0009651]; smooth muscle contra…	endosome [GO:0005768]; Golgi apparatus [GO:0005794]; integral component of membrane [GO:0016021]; plasma membrane [GO:0005886]	bradykinin receptor activity [GO:0004947]; protease binding [GO:0002020]; protein heterodimerization activity [GO:0046982]; type 1 angiotensin receptor binding [GO:0031702]	K03916	BDKRB2;	K03916 BDKRB2; bradykinin receptor B2
100524645	2.85077	24.2906	-3.08973	3.46e-14	2.79e-12	down	XP_005669131.1	rab11 family-interacting protein 4 isoform X1	A0A4X1TL09	RAB11 family interacting protein 4	regulation of cytokinesis [GO:0032465]	cleavage furrow [GO:0032154]; endocytic vesicle [GO:0030139]; midbody [GO:0030496]; recycling endosome membrane [GO:0055038]	calcium ion binding [GO:0005509]; protein homodimerization activity [GO:0042803]; small GTPase binding [GO:0031267]	K12485	RAB11FIP3_4;	K12485 RAB11FIP3_4; Rab11 family-interacting protein 3/4
102160985	0.0546611	3.35348	-5.39132	3.56e-14	2.85e-12	down	XP_020918605.1	trehalase-like	-	-	-	-	-	-	-	-
100627099	5.1537	42.9703	-3.05796	4.26e-14	3.4e-12	down	NP_001230518.1	1-phosphatidylinositol 4,5-bisphosphate phosphodiesterase delta-1	A0A480F1A1	Phosphoinositide phospholipase C (EC 3.1.4.11)	intracellular signal transduction [GO:0035556]; lipid catabolic process [GO:0016042]	-	calcium ion binding [GO:0005509]; phosphatidylinositol phospholipase C activity [GO:0004435]	K05857	PLCD;	K05857 PLCD; phosphatidylinositol phospholipase C, delta [EC:3.1.4.11]
733595	125.495	15.1872	3.04658	4.34e-14	3.45e-12	up	XP_020937365.1	natural resistance-associated macrophage protein 2 isoform X1	A0A8D1KQR9	Natural resistance-associated macrophage protein 1 (Solute carrier family 11 member 1)	iron ion homeostasis [GO:0055072]	integral component of membrane [GO:0016021]	metal ion transmembrane transporter activity [GO:0046873]	K21398	SLC11A2;	K21398 SLC11A2; natural resistance-associated macrophage protein 2
100157644	0.00903291	0.638238	-5.97735	4.73e-14	3.74e-12	down	XP_020944014.1	transmembrane protein 200A	F1S3M7	Transmembrane protein 200A (Transmembrane protein 200A isoform X1)	-	integral component of membrane [GO:0016021]	-	-	-	-
110255361	3.10744	0.352371	3.13891	4.87e-14	3.84e-12	up	XP_020917990.1	interferon-induced very large GTPase 1-like	-	-	-	-	-	-	-	-
100737195	0.67922	7.01561	-3.38227	4.91e-14	3.85e-12	down	XP_003484072.1	small lysine-rich protein 1	-	-	-	-	-	-	-	-
100626139	0.435263	0	7.50774	4.96e-14	3.87e-12	up	XP_020955510.1	butyrophilin subfamily 1 member A1	-	-	-	-	-	K06712	BTN;	K06712 BTN; butyrophilin
100516037	3.55089	29.9143	-3.07378	5.36e-14	4.17e-12	down	XP_020922807.1	pyruvate dehydrogenase kinase, isozyme 2 isoform X1	-	-	-	-	-	K00898	PDK2_3_4;	K00898 PDK2_3_4; pyruvate dehydrogenase kinase 2/3/4 [EC:2.7.11.2]
100520981	289.566	35.526	3.02692	5.57e-14	4.31e-12	up	XP_020924107.1	NF-kappa-B inhibitor zeta isoform X1	M5AKU7	Molecule possessing ankyrin-repeats induced by lipopolysaccharide	-	-	-	K14242	NFKBIZ;	K14242 NFKBIZ; NF-kappa-B inhibitor zeta
100627919	0.445896	4.60215	-3.34354	6.43e-14	4.96e-12	down	XP_020953474.1	ankyrin repeat domain-containing protein 63	-	-	-	-	-	-	-	-
110255941	0.392101	4.14383	-3.375	6.49e-14	4.98e-12	down	XP_020922130.1	tetraspanin-10	-	-	-	-	-	K17351	TSPAN10;	K17351 TSPAN10; tetraspanin-10
100522568	22.623	183.589	-3.02041	6.56e-14	5.01e-12	down	XP_020920622.1	plexin domain-containing protein 2	-	-	-	-	-	-	-	-
102160472	10.7514	87.1342	-3.01832	7.04e-14	5.35e-12	down	XP_020918170.1	LOW QUALITY PROTEIN: solute carrier organic anion transporter family member 2B1	-	-	-	-	-	K14352	SLCO2B;	K14352 SLCO2B; solute carrier organic anion transporter family, member 2B
406188	508.995	63.0826	3.01234	7.18e-14	5.44e-12	up	NP_001005150.1	NF-kappa-B inhibitor alpha	Q08353	NF-kappa-B inhibitor alpha (ECI-6) (I-kappa-B-alpha) (IkB-alpha) (IkappaBalpha)	cellular response to tumor necrosis factor [GO:0071356]; cytoplasmic sequestering of NF-kappaB [GO:0007253]; cytoplasmic sequestering of transcription factor [GO:0042994]; I-kappaB kinase/NF-kappaB signaling [GO:0007249]; lipopolysaccharide-mediated signaling pathway [GO:0031663]; negative regulation of lipid storage [GO:0010888]; negative regulation of macrophage derived foam cell differentiatio…	cytoplasm [GO:0005737]; cytosol [GO:0005829]; nucleus [GO:0005634]; plasma membrane [GO:0005886]	identical protein binding [GO:0042802]; NF-kappaB binding [GO:0051059]; nuclear localization sequence binding [GO:0008139]; ubiquitin protein ligase binding [GO:0031625]	K04734	NFKBIA;	K04734 NFKBIA; NF-kappa-B inhibitor alpha
100141310	0.0305388	1.17994	-4.97686	7.55e-14	5.7e-12	down	XP_020927440.1	lymphokine-activated killer T-cell-originated protein kinase isoform X1	A0A8D1R577	Protein kinase domain-containing protein	protein phosphorylation [GO:0006468]	-	ATP binding [GO:0005524]; protein serine/threonine kinase activity [GO:0004674]	K08865	PBK;	K08865 PBK; PDZ-binding kinase [EC:2.7.12.2]
100522855	1041.7	130.028	3.00208	8.13e-14	6.11e-12	up	XP_003123703.1	hexokinase-3 isoform X1	A0A480ECA3	Hexokinase (EC 2.7.1.1)	cellular glucose homeostasis [GO:0001678]; glycolytic process [GO:0006096]; hexose metabolic process [GO:0019318]	cytosol [GO:0005829]; mitochondrial outer membrane [GO:0005741]	ATP binding [GO:0005524]; glucose binding [GO:0005536]; hexokinase activity [GO:0004396]	K00844	HK;	K00844 HK; hexokinase [EC:2.7.1.1]
100621002	1.07137	9.60527	-3.15443	9.28e-14	6.95e-12	down	XP_020951191.1	cannabinoid receptor 2	-	-	-	-	-	K04278	CNR2;	K04278 CNR2; cannabinoid receptor 2
397158	6.22818	0.687523	3.17143	9.99e-14	7.44e-12	up	XP_020927765.1	5-hydroxytryptamine receptor 7 isoform X1	Q8SPH2	5-hydroxytryptamine receptor 7 (Serotonin receptor 7)	chemical synaptic transmission [GO:0007268]; circadian rhythm [GO:0007623]; smooth muscle contraction [GO:0006939]; vasoconstriction [GO:0042310]	integral component of membrane [GO:0016021]; plasma membrane [GO:0005886]; synapse [GO:0045202]	G protein-coupled serotonin receptor activity [GO:0004993]	K04163	HTR7;	K04163 HTR7; 5-hydroxytryptamine receptor 7
100113467	3.10953	0.257672	3.55466	1.06e-13	7.9e-12	up	XP_020921682.1	cyclin-dependent kinase 5 activator 1 isoform X1	A7LNG6	Cyclin-dependent kinase 5 activator	phosphorylation [GO:0016310]	protein kinase 5 complex [GO:0016533]	cyclin-dependent protein serine/threonine kinase activator activity [GO:0061575]; kinase activity [GO:0016301]	K11716	CDK5R1;	K11716 CDK5R1; cyclin-dependent kinase 5 activator 1
100526080	0.0991316	1.10515	-3.50126	1.07e-13	7.94e-12	down	XP_003133196.1	kinesin-like protein KIF11	A0A4X1UYL3	Kinesin family member 11	cell division [GO:0051301]; microtubule-based movement [GO:0007018]; mitotic centrosome separation [GO:0007100]; mitotic spindle assembly [GO:0090307]; regulation of mitotic centrosome separation [GO:0046602]	cytosol [GO:0005829]; mitotic spindle [GO:0072686]; protein-containing complex [GO:0032991]; spindle microtubule [GO:0005876]; spindle pole [GO:0000922]	ATP binding [GO:0005524]; microtubule binding [GO:0008017]; microtubule motor activity [GO:0003777]; protein kinase binding [GO:0019901]	K10398	KIF11;	K10398 KIF11; kinesin family member 11
100152481	0.314293	3.28639	-3.34067	1.13e-13	8.33e-12	down	NP_001230263.1	dynein axonemal assembly factor 11	A0A5G2RNR9	Dynein axonemal assembly factor 11	-	-	-	K19753	LRRC6;	K19753 LRRC6; protein TilB
100127469	0.195506	2.56028	-3.63235	1.15e-13	8.43e-12	down	NP_001106535.1	B1 bradykinin receptor	Q8HZN9	B1 bradykinin receptor (B1R) (BK-1 receptor)	cyclooxygenase pathway [GO:0019371]; G protein-coupled receptor signaling pathway [GO:0007186]; inflammatory response [GO:0006954]; response to mechanical stimulus [GO:0009612]; smooth muscle relaxation of the bladder outlet [GO:0060085]	integral component of membrane [GO:0016021]; plasma membrane [GO:0005886]	bradykinin receptor activity [GO:0004947]; G protein-coupled receptor activity [GO:0004930]	K03915	BDKRB1;	K03915 BDKRB1; bradykinin receptor B1
100151938	69.2105	8.7506	2.98337	1.34e-13	9.76e-12	up	XP_020944163.1	interferon-induced guanylate-binding protein 1 isoform X1	B2XWS1	Guanylate binding protein 1	response to stimulus [GO:0050896]	-	GTPase activity [GO:0003924]; GTP binding [GO:0005525]	K20899	GBP1_3_4_7;	K20899 GBP1_3_4_7; guanylate-binding protein 1/3/4/7
100512481	0.0332136	0.43102	-3.62971	1.74e-13	1.26e-11	down	XP_003482466.3	LOW QUALITY PROTEIN: protein Shroom3	-	-	-	-	-	K18625	SHROOM;	K18625 SHROOM; protein Shroom
654291	0.471646	4.52912	-3.24518	1.86e-13	1.35e-11	down	XP_020933128.1	SLC2A4 regulator isoform X1	-	-	-	-	-	-	-	-
100515363	0.110602	1.15526	-3.31572	2.12e-13	1.53e-11	down	XP_020940158.1	ras-specific guanine nucleotide-releasing factor 2 isoform X1	-	-	-	-	-	K12326	RASGRF2;	K12326 RASGRF2; Ras-specific guanine nucleotide-releasing factor 2
397128	403.54	52.43	2.94426	2.14e-13	1.54e-11	up	NP_999226.2	interferon-induced GTP-binding protein Mx1	P27594	Interferon-induced GTP-binding protein Mx1 (Myxoma resistance protein 1) (Myxovirus resistance protein 1)	cellular response to type I interferon [GO:0071357]; defense response to virus [GO:0051607]; endosomal transport [GO:0016197]; negative regulation of intracellular transport of viral material [GO:1901253]; negative regulation of viral genome replication [GO:0045071]	cytoplasm [GO:0005737]; endoplasmic reticulum membrane [GO:0005789]; membrane [GO:0016020]; microtubule [GO:0005874]; nucleus [GO:0005634]; perinuclear region of cytoplasm [GO:0048471]	GTPase activity [GO:0003924]; GTP binding [GO:0005525]; microtubule binding [GO:0008017]	K14754	MX1;	K14754 MX1; interferon-induced GTP-binding protein Mx1
100049703	26.8881	3.32574	3.01438	2.32e-13	1.66e-11	up	XP_020955252.1	apoptosis regulator Bcl-2 isoform X1	-	-	-	-	-	K02161	BCL2;	K02161 BCL2; apoptosis regulator Bcl-2
106509691	1.26786	10.4953	-3.04564	2.36e-13	1.68e-11	down	XP_020942246.1	protein shisa-9 isoform X1	-	-	-	-	-	-	-	-
100519770	0.141307	2.00248	-3.62421	2.99e-13	2.12e-11	down	XP_020941348.1	syndecan-1 isoform X1	A0A4X1U4Q2	Syndecan	canonical Wnt signaling pathway [GO:0060070]; myoblast development [GO:0048627]; positive regulation of exosomal secretion [GO:1903543]; positive regulation of extracellular exosome assembly [GO:1903553]; receptor-mediated endocytosis [GO:0006898]; striated muscle cell development [GO:0055002]; wound healing [GO:0042060]	external side of plasma membrane [GO:0009897]; extracellular region [GO:0005576]; integral component of membrane [GO:0016021]	cargo receptor activity [GO:0038024]; identical protein binding [GO:0042802]; protein C-terminus binding [GO:0008022]	K06257	SDC1;	K06257 SDC1; syndecan 1
102160814	0.193031	3.00255	-3.7551	3.01e-13	2.13e-11	down	XP_020919628.1	uncharacterized protein LOC102160814	-	-	-	-	-	-	-	-
100522324	10.819	1.36334	2.98616	3.7e-13	2.61e-11	up	XP_003127954.1	mucolipin-2 isoform X1	F1SAG5	Mucolipin TRP cation channel 2 (Mucolipin-2 isoform 1)	-	endosome membrane [GO:0010008]; integral component of membrane [GO:0016021]; membrane [GO:0016020]	NAADP-sensitive calcium-release channel activity [GO:0072345]	K04993	MCOLN2;	K04993 MCOLN2; mucolipin 2
100523163	0.0415041	0.559261	-3.73442	3.79e-13	2.66e-11	down	XP_020958118.1	histone deacetylase 9 isoform X1	-	-	-	-	-	K11409	HDAC9;	K11409 HDAC9; histone deacetylase 9 [EC:3.5.1.98]
100513079	0.0529501	2.43785	-5.2174	3.82e-13	2.67e-11	down	XP_013851722.1	histone H3-like centromeric protein A isoform X1	A0A4X1TU15	Centromere protein A	establishment of mitotic spindle orientation [GO:0000132]; kinetochore assembly [GO:0051382]; mitotic cytokinesis [GO:0000281]; protein localization to chromosome, centromeric region [GO:0071459]	CENP-A containing nucleosome [GO:0043505]; inner kinetochore [GO:0000939]; nucleoplasm [GO:0005654]; pericentric heterochromatin [GO:0005721]	DNA binding [GO:0003677]; protein heterodimerization activity [GO:0046982]; structural constituent of chromatin [GO:0030527]	K11495	CENPA;	K11495 CENPA; histone H3-like centromeric protein A
100514740	2.85208	22.4627	-2.9758	3.89e-13	2.71e-11	down	XP_020933070.1	signal-regulatory protein beta-2 isoform X1	-	-	-	-	-	K16826	SIRPB2;	K16826 SIRPB2; signal-regulatory protein beta 2
641354	1.18112	0.105018	3.46579	4.07e-13	2.83e-11	up	XP_020925245.1	procollagen-lysine,2-oxoglutarate 5-dioxygenase 2 isoform X1	-	-	-	-	-	K13645	PLOD2;	K13645 PLOD2; procollagen-lysine,2-oxoglutarate 5-dioxygenase 2 [EC:1.14.11.4]
494467	2.11991	19.1307	-3.17968	4.51e-13	3.12e-11	down	NP_001231057.1	C-X-C motif chemokine 14 precursor	A0A8D1DL15	SCY domain-containing protein	immune response [GO:0006955]; inner ear development [GO:0048839]; negative regulation of myoblast differentiation [GO:0045662]; positive regulation of natural killer cell chemotaxis [GO:2000503]	extracellular space [GO:0005615]	chemokine activity [GO:0008009]	K10033	CXCL14;	K10033 CXCL14; C-X-C motif chemokine 14
595102	13.0937	99.0084	-2.91823	4.59e-13	3.16e-11	down	XP_020932241.1	Kv channel-interacting protein 1 isoform X1	A0A4X1U714	KCNIP1	-	-	calcium ion binding [GO:0005509]	-	-	-
100522557	1.05929	7.97928	-2.9115	4.61e-13	3.16e-11	down	XP_020937162.1	protein AHNAK2	-	-	-	-	-	-	-	-
100233200	0.0350808	0.969961	-4.84106	4.88e-13	3.33e-11	down	XP_005661484.2	phospholipid phosphatase 2 isoform X1	A0A8D0TTL2	acidPPc domain-containing protein	phospholipid metabolic process [GO:0006644]	integral component of membrane [GO:0016021]	phosphatidate phosphatase activity [GO:0008195]	K01080	PLPP1_2_3;	K01080 PLPP1_2_3; phosphatidate phosphatase [EC:3.1.3.4]
XLOC_034117	0.38539	3.91206	-3.32833	4.97e-13	3.38e-11	down	-	-	-	-	-	-	-	-	-	-
100525205	12.0585	1.47351	3.0311	5.31e-13	3.6e-11	up	XP_003122567.1	fos-related antigen 1	A0A287BK33	FOS like 1, AP-1 transcription factor subunit	cellular response to extracellular stimulus [GO:0031668]; in utero embryonic development [GO:0001701]; placenta blood vessel development [GO:0060674]; positive regulation of DNA-templated transcription initiation [GO:2000144]; positive regulation of miRNA transcription [GO:1902895]; regulation of transcription by RNA polymerase II [GO:0006357]; vitellogenesis [GO:0007296]	nucleoplasm [GO:0005654]; RNA polymerase II transcription regulator complex [GO:0090575]	DNA-binding transcription factor activity [GO:0003700]; RNA polymerase II cis-regulatory region sequence-specific DNA binding [GO:0000978]	K04502	FOSL1;	K04502 FOSL1; fos-like antigen 1
733582	6.0464	45.2945	-2.90498	5.83e-13	3.94e-11	down	NP_001037999.1	phosphatidate cytidylyltransferase 1	Q30GF1	Phosphatidate cytidylyltransferase (EC 2.7.7.41)	CDP-diacylglycerol biosynthetic process [GO:0016024]	integral component of membrane [GO:0016021]	phosphatidate cytidylyltransferase activity [GO:0004605]	K00981	E2.7.7.41;	K00981 E2.7.7.41; phosphatidate cytidylyltransferase [EC:2.7.7.41]
100513275	5.22157	38.8254	-2.89276	6.04e-13	4.06e-11	down	XP_003125373.2	GRB2-associated and regulator of MAPK protein 2 isoform X1	F1SDN0	GRB2 associated regulator of MAPK1 subtype 2	-	-	-	-	-	-
397115	2759.3	375.6	2.87706	6.23e-13	4.18e-11	up	XP_020938406.1	arginase-1 isoform X1	A0A480QN87	Arginase (EC 3.5.3.1)	arginine metabolic process [GO:0006525]; urea cycle [GO:0000050]	-	arginase activity [GO:0004053]; metal ion binding [GO:0046872]	K01476	E3.5.3.1;	K01476 E3.5.3.1; arginase [EC:3.5.3.1]
397081	1.18898	9.58021	-2.9949	6.44e-13	4.3e-11	down	NP_999183.1	intermediate conductance calcium-activated potassium channel protein 4	A0A4X1W3A5	Potassium calcium-activated channel subfamily N member 4	calcium ion transport [GO:0006816]; cell volume homeostasis [GO:0006884]; establishment of localization in cell [GO:0051649]; phospholipid translocation [GO:0045332]; positive regulation of protein secretion [GO:0050714]; positive regulation of T cell receptor signaling pathway [GO:0050862]; saliva secretion [GO:0046541]; stabilization of membrane potential [GO:0030322]	cytosol [GO:0005829]; integral component of membrane [GO:0016021]; plasma membrane [GO:0005886]; vesicle [GO:0031982]	calmodulin binding [GO:0005516]; protein phosphatase binding [GO:0019903]; small conductance calcium-activated potassium channel activity [GO:0016286]	K04945	KCNN4;	K04945 KCNN4; potassium intermediate/small conductance calcium-activated channel subfamily N member 4
100514594	0	0.995298	-7.37553	1.02e-12	6.77e-11	down	XP_003129961.1	sodium channel subunit beta-2 isoform X1	A0A8D1F604	Sodium voltage-gated channel beta subunit 2	gene expression [GO:0010467]; regulation of atrial cardiac muscle cell membrane depolarization [GO:0060371]; regulation of heart rate by cardiac conduction [GO:0086091]; regulation of sodium ion transmembrane transporter activity [GO:2000649]; response to heat [GO:0009408]	T-tubule [GO:0030315]; voltage-gated sodium channel complex [GO:0001518]	sodium channel regulator activity [GO:0017080]; voltage-gated potassium channel activity involved in ventricular cardiac muscle cell action potential repolarization [GO:1902282]; voltage-gated sodium channel activity involved in cardiac muscle cell action potential [GO:0086006]	K04846	SCN2B;	K04846 SCN2B; voltage-gated sodium channel type II beta
100157219	1.61668	0.18075	3.14514	1.04e-12	6.91e-11	up	XP_020954517.1	aryl hydrocarbon receptor nuclear translocator 2 isoform X1	A0A4X1UPX6	Aryl hydrocarbon receptor nuclear translocator 2	brain development [GO:0007420]; in utero embryonic development [GO:0001701]; response to hypoxia [GO:0001666]	cytoplasm [GO:0005737]; nucleoplasm [GO:0005654]; transcription regulator complex [GO:0005667]	aryl hydrocarbon receptor binding [GO:0017162]; DNA-binding transcription activator activity, RNA polymerase II-specific [GO:0001228]; protein heterodimerization activity [GO:0046982]; RNA polymerase II cis-regulatory region sequence-specific DNA binding [GO:0000978]	K15589	ARNT2;	K15589 ARNT2; aryl hydrocarbon receptor nuclear translocator 2
100522450	0.171881	1.62701	-3.28859	1.05e-12	6.92e-11	down	XP_020956443.1	rho GTPase-activating protein 24 isoform X1	-	-	-	-	-	K20642	ARHGAP22_24_25;	K20642 ARHGAP22_24_25; Rho GTPase-activating protein 22/24/25
100513373	0.0740054	0.889036	-3.52511	1.21e-12	7.97e-11	down	XP_005668435.2	LOW QUALITY PROTEIN: thrombospondin type-1 domain-containing protein 1	A0A8D1PPP4	Thrombospondin type-1 domain-containing protein 1	-	integral component of membrane [GO:0016021]	-	-	-	-
396917	0.13322	1.18183	-3.09611	1.25e-12	8.18e-11	down	NP_999049.1	DNA topoisomerase 2-alpha	A0A480JS00	DNA topoisomerase 2 (EC 5.6.2.2)	apoptotic chromosome condensation [GO:0030263]; cellular response to DNA damage stimulus [GO:0006974]; chromosome segregation [GO:0007059]; DNA ligation [GO:0006266]; DNA topological change [GO:0006265]; embryonic cleavage [GO:0040016]; female meiotic nuclear division [GO:0007143]; hematopoietic progenitor cell differentiation [GO:0002244]; negative regulation of DNA duplex unwinding [GO:1905463]…	centriole [GO:0005814]; chromosome, centromeric region [GO:0000775]; condensed chromosome [GO:0000793]; cytoplasm [GO:0005737]; DNA topoisomerase type II (double strand cut, ATP-hydrolyzing) complex [GO:0009330]; male germ cell nucleus [GO:0001673]; nuclear chromosome [GO:0000228]; nucleolus [GO:0005730]; nucleoplasm [GO:0005654]; ribonucleoprotein complex [GO:1990904]	ATP binding [GO:0005524]; chromatin binding [GO:0003682]; DNA binding, bending [GO:0008301]; DNA topoisomerase type II (double strand cut, ATP-hydrolyzing) activity [GO:0003918]; histone deacetylase binding [GO:0042826]; magnesium ion binding [GO:0000287]; protein C-terminus binding [GO:0008022]; protein heterodimerization activity [GO:0046982]; protein homodimerization activity [GO:0042803]; pro…	K03164	TOP2;	K03164 TOP2; DNA topoisomerase II [EC:5.6.2.2]
110256385	12.805	1.7374	2.88057	1.61e-12	1.05e-10	up	XP_020925698.1	receptor-transporting protein 4 isoform X1	-	-	-	-	-	-	-	-
110256114	1.93543	15.5778	-3.01524	1.67e-12	1.09e-10	down	XP_020923556.1	peripheral myelin protein 22	-	-	-	-	-	K19289	PMP22;	K19289 PMP22; peripheral myelin protein 22
100514842	308.044	43.735	2.81629	1.7e-12	1.11e-10	up	XP_020949579.1	adhesion G protein-coupled receptor G3	-	-	-	-	-	K08452	ADGRG3;	K08452 ADGRG3; adhesion G-protein coupled receptor G3
100525706	12.0756	1.56872	2.94042	1.71e-12	1.11e-10	up	XP_020957089.1	LOW QUALITY PROTEIN: probable bifunctional methylenetetrahydrofolate dehydrogenase/cyclohydrolase 2	-	-	-	-	-	K13403	MTHFD2;	K13403 MTHFD2; methylenetetrahydrofolate dehydrogenase(NAD+) / 5,10-methenyltetrahydrofolate cyclohydrolase [EC:1.5.1.15 3.5.4.9]
100523669	0.132179	1.36979	-3.38541	1.74e-12	1.12e-10	down	XP_003126141.3	NUAK family SNF1-like kinase 1 isoform X1	A0A287AGV4	NUAK family kinase 1	cellular response to glucose starvation [GO:0042149]; intracellular signal transduction [GO:0035556]; protein phosphorylation [GO:0006468]; regulation of cell adhesion [GO:0030155]; regulation of cellular senescence [GO:2000772]; regulation of myosin-light-chain-phosphatase activity [GO:0035507]	cytoplasm [GO:0005737]; fibrillar center [GO:0001650]; microtubule cytoskeleton [GO:0015630]; nucleoplasm [GO:0005654]	ATP binding [GO:0005524]; p53 binding [GO:0002039]; protein serine/threonine kinase activity [GO:0004674]	K08800	NUAK;	K08800 NUAK; NUAK family, SNF1-like kinase [EC:2.7.11.1]
100048957	62.366	8.75242	2.8325	1.96e-12	1.26e-10	up	XP_020923831.1	protein BTG3 isoform X1	A4UTQ2	Protein BTG3 (BTG family member 3)	negative regulation of cell population proliferation [GO:0008285]; negative regulation of mitotic cell cycle [GO:0045930]	cytoplasm [GO:0005737]; nucleus [GO:0005634]	-	K14443	TOB;	K14443 TOB; protein Tob/BTG
100521032	0.00263155	0.0955842	-5.08236	2.18e-12	1.4e-10	down	XP_003130443.4	LOW QUALITY PROTEIN: centromere protein F	-	-	-	-	-	K11499	CENPF;	K11499 CENPF; centromere protein F
100620175	0.00942648	0.193048	-4.47842	2.47e-12	1.57e-10	down	XP_020944612.1	LOW QUALITY PROTEIN: fer-1-like protein 6	-	-	-	-	-	K22127	FER1L6;	K22127 FER1L6; fer-1-like protein 6
100511473	4.00095	28.6097	-2.83843	2.47e-12	1.57e-10	down	XP_020925750.1	D-beta-hydroxybutyrate dehydrogenase, mitochondrial	-	-	-	-	-	K00019	E1.1.1.30;	K00019 E1.1.1.30; 3-hydroxybutyrate dehydrogenase [EC:1.1.1.30]
100514623	2.6722	20.907	-2.95957	2.5e-12	1.58e-10	down	NP_001231912.1	MAM domain-containing protein 2	A0A8D1FT65	MAM domain containing 2	-	membrane [GO:0016020]	-	-	-	-
100157406	0.00992205	0.326041	-5.06352	2.79e-12	1.76e-10	down	NP_001230595.1	alpha-actinin-2	F1RHL9	Actinin alpha 2 (Alpha-actinin-2 isoform 1)	actin cytoskeleton organization [GO:0030036]; muscle cell development [GO:0055001]	cell junction [GO:0030054]; cell projection [GO:0042995]; cortical actin cytoskeleton [GO:0030864]; plasma membrane [GO:0005886]; Z disc [GO:0030018]	actin filament binding [GO:0051015]; calcium ion binding [GO:0005509]	K21073	ACTN2_3;	K21073 ACTN2_3; actinin alpha 2/3
503661	115.653	16.7066	2.79121	2.8e-12	1.76e-10	up	XP_003483510.2	adenosine receptor A2a	-	-	-	-	-	K04266	ADORA2A;	K04266 ADORA2A; adenosine receptor A2a
100154994	0.427119	3.66864	-3.11966	2.94e-12	1.84e-10	down	NP_001231090.1	serpin B10	F1SMW8	Serpin family B member 10	negative regulation of endopeptidase activity [GO:0010951]	cytosol [GO:0005829]; extracellular space [GO:0005615]; nucleoplasm [GO:0005654]	serine-type endopeptidase inhibitor activity [GO:0004867]	K13963	SERPINB;	K13963 SERPINB; serpin B
100155269	0.288187	2.47419	-3.06019	3.35e-12	2.09e-10	down	XP_001925632.2	T-lymphocyte surface antigen Ly-9 isoform X1	F1S173	Lymphocyte antigen 9	positive regulation of interleukin-17 production [GO:0032740]; T cell activation [GO:0042110]; T-helper 17 cell lineage commitment [GO:0072540]	external side of plasma membrane [GO:0009897]; integral component of membrane [GO:0016021]	-	K06570	LY9;	K06570 LY9; lymphocyte antigen 9
100524338	0.562662	4.36142	-2.95572	3.45e-12	2.15e-10	down	XP_020922793.1	zinc finger protein 652	A0A8D0ZDJ1	Zinc finger protein 652	-	-	-	-	-	-
100622217	73.9625	10.7679	2.77982	3.5e-12	2.17e-10	up	XP_020920396.1	mitogen-activated protein kinase kinase kinase 8 isoform X1	A0A287AAP3	Mitogen-activated protein kinase kinase kinase 8 (EC 2.7.11.25)	protein phosphorylation [GO:0006468]	-	ATP binding [GO:0005524]; MAP kinase kinase kinase activity [GO:0004709]; protein serine kinase activity [GO:0106310]	K04415	MAP3K8;	K04415 MAP3K8; mitogen-activated protein kinase kinase kinase 8 [EC:2.7.11.25]
100518874	2.26687	16.352	-2.84729	3.51e-12	2.17e-10	down	XP_003133888.1	inactive ubiquitin thioesterase FAM105A isoform X1	A0A4X1TLI5	OTU deubiquitinase with linear linkage specificity like	-	extrinsic component of endoplasmic reticulum membrane [GO:0042406]; nuclear envelope [GO:0005635]	-	-	-	-
100511446	3.25599	22.5961	-2.79431	3.69e-12	2.28e-10	down	XP_020943309.1	ras guanyl-releasing protein 3 isoform X1	-	-	-	-	-	K12362	RASGRP3;	K12362 RASGRP3; RAS guanyl-releasing protein 3
100624483	0.443561	3.92316	-3.12926	3.94e-12	2.42e-10	down	XP_003359106.1	endonuclease 8-like 2	A0A8D0V5H3	DNA-(apurinic or apyrimidinic site) lyase (EC 4.2.99.18)	base-excision repair [GO:0006284]	cytoplasm [GO:0005737]; mitotic spindle [GO:0072686]; nucleoplasm [GO:0005654]	damaged DNA binding [GO:0003684]; DNA-(apurinic or apyrimidinic site) endonuclease activity [GO:0003906]; DNA N-glycosylase activity [GO:0019104]; lyase activity [GO:0016829]; microtubule binding [GO:0008017]; zinc ion binding [GO:0008270]	K10568	NEIL2;	K10568 NEIL2; endonuclease VIII-like 2 [EC:3.2.2.- 4.2.99.18]
100520131	0.114767	1.81211	-3.84411	3.99e-12	2.44e-10	down	XP_020943479.1	protein odd-skipped-related 1	-	-	-	-	-	K09215	OSR;	K09215 OSR; odd-skipped
100037967	0.58916	4.36286	-2.88557	4.34e-12	2.64e-10	down	XP_020932522.1	cAMP-specific 3\\',5\\'-cyclic phosphodiesterase 4D isoform X1	A0A8D1GF51	Phosphodiesterase (EC 3.1.4.-)	signal transduction [GO:0007165]	-	3',5'-cyclic-nucleotide phosphodiesterase activity [GO:0004114]; metal ion binding [GO:0046872]	K13293	PDE4;	K13293 PDE4; cAMP-specific phosphodiesterase 4 [EC:3.1.4.53]
100514349	2.57013	0.317532	2.99563	4.4e-12	2.67e-10	up	XP_020946696.1	protein FAM234B isoform X3	-	-	-	-	-	-	-	-
100513941	0.654499	5.20847	-2.99473	4.43e-12	2.68e-10	down	NP_001231823.1	layilin precursor	A0A8D1D0M7	Layilin	-	integral component of membrane [GO:0016021]	-	K10077	LAYN;	K10077 LAYN; layilin
100153843	0.431156	0	7.15322	4.45e-12	2.69e-10	up	XP_013838983.1	lipase member M isoform X1	A0A4X1V5I0	Lipase	lipid catabolic process [GO:0016042]	-	hydrolase activity, acting on ester bonds [GO:0016788]	K19406	LIPM;	K19406 LIPM; lipase-like abhydrolase domain-containing protein 3 [EC:3.1.1.-]
100151944	0.55618	5.36866	-3.22556	4.89e-12	2.94e-10	down	XP_005657461.1	leucine-rich repeat-containing protein 20	A0A4X1TD50	Leucine rich repeat containing 20	-	-	-	-	-	-
100627651	0.490549	4.25608	-3.054	5.03e-12	3.01e-10	down	XP_020950956.1	beta-catenin-interacting protein 1 isoform X1	-	-	-	-	-	K04493	ICAT;	K04493 ICAT; beta-catenin-interacting protein 1 (inhibitor of beta-catenin and Tcf-4)
100524496	0.840072	7.25588	-3.08495	5.22e-12	3.12e-10	down	XP_020948020.1	transmembrane protein 52B isoform X1	A0A286ZYQ9	Transmembrane protein 52B	-	-	-	-	-	-
100626946	0.900003	6.70776	-2.8976	5.29e-12	3.15e-10	down	XP_020949080.1	mitochondrial enolase superfamily member 1 isoform X1	-	-	-	-	-	K18334	fucD;	K18334 fucD; L-fuconate dehydratase [EC:4.2.1.68]
100628221	3.20845	22.0588	-2.78146	5.91e-12	3.51e-10	down	XP_020947631.1	carboxypeptidase M	-	-	-	-	-	K01296	CPM;	K01296 CPM; carboxypeptidase M [EC:3.4.17.12]
733628	0.34438	2.56211	-2.88747	6.08e-12	3.6e-10	down	XP_003134934.1	adipocyte enhancer-binding protein 1	F1SSF7	AE binding protein 1 (Adipocyte enhancer-binding protein 1)	negative regulation of transcription by RNA polymerase II [GO:0000122]; proteolysis [GO:0006508]; regulation of collagen fibril organization [GO:1904026]	extracellular region [GO:0005576]	carboxypeptidase activity [GO:0004180]; collagen binding [GO:0005518]; DNA-binding transcription repressor activity, RNA polymerase II-specific [GO:0001227]; RNA polymerase II transcription regulatory region sequence-specific DNA binding [GO:0000977]; zinc ion binding [GO:0008270]	K21392	AEBP1;	K21392 AEBP1; adipocyte enhancer-binding protein 1
100152019	0.0385774	0.821278	-4.41447	6.1e-12	3.6e-10	down	XP_013848899.2	LOW QUALITY PROTEIN: E3 ubiquitin-protein ligase pellino homolog 2	-	-	-	-	-	K11964	PELI;	K11964 PELI; pellino [EC:2.3.2.27]
100513191	3.68225	26.623	-2.86056	6.25e-12	3.67e-10	down	XP_020934140.1	maturin isoform X1	A0A5G2R4B5	Maturin	negative regulation of NF-kappaB transcription factor activity [GO:0032088]; positive regulation of ERK1 and ERK2 cascade [GO:0070374]; positive regulation of JNK cascade [GO:0046330]; positive regulation of megakaryocyte differentiation [GO:0045654]	cytoplasm [GO:0005737]	-	-	-	-
100512797	0.764862	0.0984837	2.96129	6.38e-12	3.74e-10	up	XP_003482569.4	LOW QUALITY PROTEIN: interferon-induced very large GTPase 1	-	-	-	-	-	-	-	-
100156849	1.15767	8.05441	-2.79806	6.43e-12	3.76e-10	down	XP_020929236.1	disrupted in schizophrenia 1 protein isoform X1	-	-	-	-	-	K16534	DISC1;	K16534 DISC1; disrupted in schizophrenia 1 protein
100517271	1.75808	12.1437	-2.7833	6.56e-12	3.82e-10	down	XP_020940385.1	long-chain fatty acid transport protein 6 isoform X1	-	-	-	-	-	K08749	SLC27A6;	K08749 SLC27A6; solute carrier family 27 (fatty acid transporter), member 6
100520688	0.0219675	0.229069	-3.4281	6.94e-12	4.02e-10	down	XP_020920137.1	LOW QUALITY PROTEIN: abnormal spindle-like microcephaly-associated protein	-	-	-	-	-	K16743	ASPM;	K16743 ASPM; abnormal spindle-like microcephaly-associated protein
100522085	41.6835	276.674	-2.73049	6.95e-12	4.02e-10	down	XP_013834043.2	RELT-like protein 1	-	-	-	-	-	-	-	-
100520683	0.00715318	0.574935	-5.58239	7.54e-12	4.35e-10	down	XP_003357278.4	serine protease 23 isoform X1	A0A4X1U3G1	Serine protease 23	proteolysis [GO:0006508]	nucleus [GO:0005634]	serine-type endopeptidase activity [GO:0004252]	K09627	PRSS23;	K09627 PRSS23; serine protease 23 [EC:3.4.21.-]
100522869	1.66616	12.1784	-2.83274	8.1e-12	4.66e-10	down	XP_005653317.1	pleckstrin homology domain-containing family F member 1	F1RNZ0	Pleckstrin homology and FYVE domain containing 1	endosome organization [GO:0007032]; endosome to lysosome transport [GO:0008333]; positive regulation of autophagy [GO:0010508]; positive regulation of intrinsic apoptotic signaling pathway [GO:2001244]	early endosome [GO:0005769]; lysosome [GO:0005764]	metal ion binding [GO:0046872]; phosphatidylinositol binding [GO:0035091]	-	-	-
397414	0.0204014	0.795741	-4.98048	8.25e-12	4.73e-10	down	XP_020936922.1	tartrate-resistant acid phosphatase type 5 isoform X1	P09889	Tartrate-resistant acid phosphatase type 5 (TR-AP) (EC 3.1.3.2) (Tartrate-resistant acid ATPase) (TrATPase) (Type 5 acid phosphatase) (Uteroferrin) (UF)	bone resorption [GO:0045453]; ion transport [GO:0006811]; iron ion homeostasis [GO:0055072]	extracellular region [GO:0005576]	acid phosphatase activity [GO:0003993]; ferric iron binding [GO:0008199]; ferrous iron binding [GO:0008198]	K14379	ACP5;	K14379 ACP5; tartrate-resistant acid phosphatase type 5 [EC:3.1.3.2]
100144625	1.71911	0.178391	3.27697	9.13e-12	5.22e-10	up	XP_020953625.1	interferon regulatory factor 4 isoform X1	A0MZ86	Interferon regulatory factor 4 isoform 1	positive regulation of DNA-templated transcription [GO:0045893]; regulation of transcription by RNA polymerase II [GO:0006357]	nucleus [GO:0005634]	DNA-binding transcription factor activity [GO:0003700]; transcription cis-regulatory region binding [GO:0000976]	K09445	IRF4;	K09445 IRF4; interferon regulatory factor 4
100155282	135.582	886.742	-2.70911	9.55e-12	5.44e-10	down	NP_001177138.1	placenta-specific protein 9 precursor	F1SER5	Placenta associated 9	-	-	-	-	-	-
100155145	39.0897	255.489	-2.7082	9.63e-12	5.47e-10	down	XP_003482167.1	leukocyte elastase inhibitor	A0A4X1SRT1	Leukocyte elastase inhibitor	-	extracellular space [GO:0005615]	serine-type endopeptidase inhibitor activity [GO:0004867]	-	-	-
110262036	1.13428	8.24779	-2.85527	1e-11	5.66e-10	down	XP_020956535.1	uncharacterized protein LOC110262036	-	-	-	-	-	-	-	-
XLOC_068663	0.0557971	1.13674	-4.05947	1.06e-11	6e-10	down	-	-	-	-	-	-	-	-	-	-
733692	72.6508	11.0855	2.71183	1.11e-11	6.22e-10	up	XP_020920691.1	interleukin-15 receptor subunit alpha isoform X1	A0A4X1T6U0	Sushi domain-containing protein	-	integral component of membrane [GO:0016021]	interleukin-15 receptor activity [GO:0042010]	K05074	IL15RA;	K05074 IL15RA; interleukin 15 receptor alpha
100049696	0.478907	4.22435	-3.11895	1.2e-11	6.71e-10	down	XP_020948840.1	troponin I, cardiac muscle isoform X1	A5X497	Troponin I, cardiac muscle (Cardiac troponin I)	-	troponin complex [GO:0005861]	actin binding [GO:0003779]; metal ion binding [GO:0046872]	K12044	TNNI3;	K12044 TNNI3; troponin I, cardiac muscle
780407	8617.71	1339.28	2.68589	1.28e-11	7.13e-10	up	XP_020941579.1	C-C motif chemokine 24 isoform X1, partial	Q0N2S9	Chemokine ligand 24-like protein	immune response [GO:0006955]	extracellular space [GO:0005615]	chemokine activity [GO:0008009]	K21097	CCL24;	K21097 CCL24; C-C motif chemokine 24
100157444	9.08497	58.6553	-2.6903	1.34e-11	7.49e-10	down	XP_020946006.1	WD repeat-containing protein 63 isoform X1	A0A286ZT81	Dynein axonemal intermediate chain 3	cilium movement involved in cell motility [GO:0060294]; inner dynein arm assembly [GO:0036159]; microtubule-based movement [GO:0007018]	inner dynein arm [GO:0036156]	dynein heavy chain binding [GO:0045504]; dynein light chain binding [GO:0045503]	-	-	-
106508653	0.028902	1.09489	-4.94005	1.36e-11	7.56e-10	down	XP_020932393.1	uncharacterized protein LOC106508653	-	-	-	-	-	-	-	-
100620745	0.738928	0	7.04857	1.38e-11	7.64e-10	up	XP_020923517.1	transcription factor HES-7	-	-	-	-	-	K09087	HES2_6_7;	K09087 HES2_6_7; hairy and enhancer of split 2/6/7
100620860	3.30803	22.1676	-2.73865	1.42e-11	7.82e-10	down	XP_020952485.1	coiled-coil domain-containing protein 24 isoform X1	-	-	-	-	-	-	-	-
100514309	0.49564	4.03254	-3.03032	1.51e-11	8.31e-10	down	XP_005653770.1	olfactory receptor 149-like	A0A4X1VIF5	Olfactory receptor 149-like	-	integral component of membrane [GO:0016021]	G protein-coupled receptor activity [GO:0004930]; olfactory receptor activity [GO:0004984]	K04257	OLFR;	K04257 OLFR; olfactory receptor
100192434	0.0773643	1.70516	-4.16924	1.53e-11	8.4e-10	down	NP_001131097.1	histone chaperone ASF1B	A0A4X1V7P6	Anti-silencing function 1B histone chaperone	blastocyst hatching [GO:0001835]; DNA replication-dependent chromatin assembly [GO:0006335]; DNA replication-independent chromatin assembly [GO:0006336]; nucleosome assembly [GO:0006334]	chromatin [GO:0000785]; nucleoplasm [GO:0005654]; protein-containing complex [GO:0032991]	histone binding [GO:0042393]; histone chaperone activity [GO:0140713]; structural constituent of chromatin [GO:0030527]	K10753	ASF1;	K10753 ASF1; histone chaperone ASF1
100517403	5.40264	35.8769	-2.72822	1.54e-11	8.4e-10	down	XP_013853986.2	bcl-2-binding component 3 isoform X1	A0A8D1FUW0	BCL2 binding component 3	activation of cysteine-type endopeptidase activity involved in apoptotic process [GO:0006919]; cellular response to hypoxia [GO:0071456]; cellular response to ionizing radiation [GO:0071479]; determination of adult lifespan [GO:0008340]; execution phase of apoptosis [GO:0097194]; fibroblast apoptotic process [GO:0044346]; intrinsic apoptotic signaling pathway in response to DNA damage by p53 clas…	endoplasmic reticulum [GO:0005783]; mitochondrion [GO:0005739]; PUMA-BCL-xl complex [GO:0097143]	-	K10132	BBC3;	K10132 BBC3; Bcl-2-binding component 3
396640	0.38682	3.36223	-3.13085	1.59e-11	8.67e-10	down	NP_998930.1	sulfotransferase 1A3	Q6Y0X5	Sulfotransferase (EC 2.8.2.-)	-	-	sulfotransferase activity [GO:0008146]	K01014	SULT1A;	K01014 SULT1A; aryl sulfotransferase [EC:2.8.2.1]
100037999	1.02549	7.21512	-2.80794	1.63e-11	8.86e-10	down	XP_020939057.1	tropomyosin alpha-1 chain isoform X1	A0A8D1XMF9	Tropomyosin alpha-1 chain	-	cytoskeleton [GO:0005856]	actin binding [GO:0003779]	K10373	TPM1;	K10373 TPM1; tropomyosin 1
396777	305.058	47.88	2.67158	1.69e-11	9.14e-10	up	NP_998991.1	ubl carboxyl-terminal hydrolase 18	Q9TU68	Ubiquitin-specific protease (Ubl carboxyl-terminal hydrolase 18)	protein deubiquitination [GO:0016579]; ubiquitin-dependent protein catabolic process [GO:0006511]	-	cysteine-type deubiquitinase activity [GO:0004843]	K11846	USP18_41;	K11846 USP18_41; ubiquitin carboxyl-terminal hydrolase 18/41 [EC:3.4.19.12]
100518740	0.476437	3.33872	-2.8004	1.76e-11	9.49e-10	down	XP_005666933.3	LOW QUALITY PROTEIN: protein inturned	-	-	-	-	-	K22862	INTU;	K22862 INTU; protein inturned
100626545	0.0900062	0.94267	-3.46441	1.79e-11	9.65e-10	down	XP_020951798.1	kinetochore protein NDC80 homolog	-	-	-	-	-	K11547	NDC80;	K11547 NDC80; kinetochore protein NDC80
100152823	0.562041	3.94159	-2.79789	1.8e-11	9.66e-10	down	XP_020923996.1	LOW QUALITY PROTEIN: tubulin polyglutamylase TTLL11	-	-	-	-	-	K16604	TTLL11;	K16604 TTLL11; tubulin polyglutamylase TTLL11 [EC:6.-.-.-]
100152071	1.35348	0.117174	3.50923	1.83e-11	9.82e-10	up	XP_020926643.1	ATP-sensitive inward rectifier potassium channel 15	A0A4X1TQF6	Potassium inwardly rectifying channel subfamily J member 15	regulation of ion transmembrane transport [GO:0034765]	integral component of membrane [GO:0016021]	inward rectifier potassium channel activity [GO:0005242]	K05008	KCNJ15;	K05008 KCNJ15; potassium inwardly-rectifying channel subfamily J member 15
100126844	3.11721	20.4171	-2.70981	1.87e-11	9.97e-10	down	NP_001121914.1	glycine amidinotransferase, mitochondrial	P50441	Glycine amidinotransferase, mitochondrial (EC 2.1.4.1) (L-arginine:glycine amidinotransferase) (Transamidinase)	creatine biosynthetic process [GO:0006601]; learning or memory [GO:0007611]; muscle atrophy [GO:0014889]; positive regulation of cold-induced thermogenesis [GO:0120162]	mitochondrial inner membrane [GO:0005743]; mitochondrial intermembrane space [GO:0005758]; mitochondrion [GO:0005739]	amidinotransferase activity [GO:0015067]; glycine amidinotransferase activity [GO:0015068]	K00613	GATM;	K00613 GATM; glycine amidinotransferase [EC:2.1.4.1]
100154381	1.36255	9.0232	-2.73334	1.88e-11	1e-09	down	XP_020948373.1	GAS2-like protein 3 isoform X1	-	-	-	-	-	-	-	-
100525676	0.0124475	0.361627	-4.55959	2.05e-11	1.09e-09	down	XP_005674068.2	LOW QUALITY PROTEIN: PDZ domain-containing protein 4	-	-	-	-	-	K15682	PDZRN3_4;	K15682 PDZRN3_4; ligand of Numb protein X 3/4 [EC:2.3.2.27]
396639	9.36616	60.8765	-2.6977	2.05e-11	1.09e-09	down	NP_001090884.1	lymphocyte antigen 86 precursor	A3KBF2	MD-1	immune response [GO:0006955]	-	-	-	-	-
733644	0.358104	0	7.0162	2.1e-11	1.11e-09	up	XP_020954028.1	ammonium transporter Rh type C isoform X1	Q19KI0	Ammonium transporter Rh type C (Rhesus blood group family type C glycoprotein) (Rh family type C glycoprotein) (Rh type C glycoprotein)	ammonium homeostasis [GO:0097272]; ammonium transmembrane transport [GO:0072488]; cellular ion homeostasis [GO:0006873]; transepithelial ammonium transport [GO:0070634]	apical plasma membrane [GO:0016324]; basolateral plasma membrane [GO:0016323]; cytoplasmic vesicle [GO:0031410]; integral component of plasma membrane [GO:0005887]	ammonium transmembrane transporter activity [GO:0008519]; ankyrin binding [GO:0030506]	K06580	SLC42A;	K06580 SLC42A; ammonium transporter Rh
100525519	0.0332155	0.400521	-3.71354	2.18e-11	1.15e-09	down	XP_020948356.1	anoctamin-4 isoform X1	A0A4X1SW93	Anoctamin	calcium activated phospholipid scrambling [GO:0061588]	integral component of membrane [GO:0016021]; plasma membrane [GO:0005886]	protein dimerization activity [GO:0046983]	K19499	ANO4;	K19499 ANO4; anoctamin-4
396565	0.792941	0.0131077	5.49246	2.22e-11	1.16e-09	up	NP_001289317.1	interleukin 1, beta	Q29082	Multifunctional fusion protein [Includes: Interleukin-1; Interleukin-1 beta]	fever generation [GO:0001660]; immune response [GO:0006955]; positive regulation of cell division [GO:0051781]	cytosol [GO:0005829]; extracellular space [GO:0005615]; lysosome [GO:0005764]	cytokine activity [GO:0005125]; interleukin-1 receptor binding [GO:0005149]	K04519	IL1B;	K04519 IL1B; interleukin 1 beta
100512702	0	0.643477	-7.10463	2.24e-11	1.17e-09	down	XP_020938413.1	calcium-binding protein 4 isoform X1	-	-	-	-	-	-	-	-
102167071	0.874934	5.72678	-2.70711	2.3e-11	1.2e-09	down	XP_020950369.1	transient receptor potential cation channel subfamily M member 4 isoform X1	-	-	-	-	-	-	-	-
100513161	7.21539	45.3891	-2.65273	2.52e-11	1.31e-09	down	XP_003128478.3	tumor necrosis factor receptor superfamily member 21	-	-	-	-	-	K05157	TNFRSF21;	K05157 TNFRSF21; tumor necrosis factor receptor superfamily member 21
100524201	0.0755161	1.12204	-3.64457	2.58e-11	1.34e-09	down	XP_013854049.1	galactoside 2-alpha-L-fucosyltransferase 2 isoform X1	A0A287AFT2	L-Fucosyltransferase (EC 2.4.1.-)	carbohydrate metabolic process [GO:0005975]; fucosylation [GO:0036065]; protein glycosylation [GO:0006486]	Golgi cisterna membrane [GO:0032580]; integral component of membrane [GO:0016021]	galactoside 2-alpha-L-fucosyltransferase activity [GO:0008107]	K00718	FUT1_2;	K00718 FUT1_2; galactoside 2-L-fucosyltransferase 1/2 [EC:2.4.1.69]
100157585	105.382	16.8486	2.64486	2.63e-11	1.36e-09	up	XP_005671439.2	ectonucleoside triphosphate diphosphohydrolase 7	A0A8D1LB91	Ectonucleoside triphosphate diphosphohydrolase 7	-	integral component of membrane [GO:0016021]	hydrolase activity [GO:0016787]	K14643	ENTPD7;	K14643 ENTPD7; ectonucleoside triphosphate diphosphohydrolase 7 [EC:3.6.1.-]
100152590	0.134077	1.38254	-3.33695	2.69e-11	1.39e-09	down	XP_020945149.1	kinetochore protein Nuf2	A0A8D1JSG5	Nuf2 domain-containing protein	attachment of spindle microtubules to kinetochore [GO:0008608]; cell division [GO:0051301]	cytosol [GO:0005829]; Ndc80 complex [GO:0031262]; nucleoplasm [GO:0005654]	-	K11548	NUF2;	K11548 NUF2; kinetochore protein Nuf2
100627921	1.62124	0.176378	3.18519	2.7e-11	1.39e-09	up	XP_005657860.1	protein-serine O-palmitoleoyltransferase porcupine isoform X1	A0A4X1VEY2	Porcupine O-acyltransferase	glycoprotein metabolic process [GO:0009100]; protein palmitoleylation [GO:0045234]; regulation of postsynaptic membrane neurotransmitter receptor levels [GO:0099072]; Wnt signaling pathway [GO:0016055]	AMPA glutamate receptor complex [GO:0032281]; glutamatergic synapse [GO:0098978]; integral component of endoplasmic reticulum membrane [GO:0030176]	palmitoleoyltransferase activity [GO:1990698]; Wnt-protein binding [GO:0017147]	K00181	PORCN;	K00181 PORCN; O-palmitoleoyl transferase [EC:2.3.1.250]
100623439	0.0834935	1.06444	-3.77378	2.8e-11	1.44e-09	down	XP_020942085.1	proline-rich transmembrane protein 2 isoform X1	-	-	-	-	-	-	-	-
100516268	5.97704	37.8336	-2.66049	2.98e-11	1.52e-09	down	XP_020948157.1	LOW QUALITY PROTEIN: protein Wnt-5b	-	-	-	-	-	K00444	WNT5;	K00444 WNT5; wingless-type MMTV integration site family, member 5
100147712	0.212112	2.18561	-3.23539	2.99e-11	1.53e-09	down	NP_001121944.1	17-beta-hydroxysteroid dehydrogenase type 1	A0A4X1TVP1	Hydroxysteroid 17-beta dehydrogenase 1	estrogen biosynthetic process [GO:0006703]; testosterone biosynthetic process [GO:0061370]	cytosol [GO:0005829]	17-beta-hydroxysteroid dehydrogenase (NADP+) activity [GO:0072582]; estradiol binding [GO:1903924]; NADP+ binding [GO:0070401]; protein homodimerization activity [GO:0042803]; testosterone dehydrogenase [NAD(P)] activity [GO:0030283]	K00044	HSD17B1;	K00044 HSD17B1; 17beta-estradiol 17-dehydrogenase [EC:1.1.1.62]
100519341	0.934847	0.0624423	3.77242	3.47e-11	1.76e-09	up	XP_020933394.1	indoleamine 2,3-dioxygenase 2 isoform X1	-	-	-	-	-	K00463	IDO;	K00463 IDO; indoleamine 2,3-dioxygenase [EC:1.13.11.52]
100514821	2.20823	14.9224	-2.7419	3.55e-11	1.8e-09	down	XP_003123069.1	izumo sperm-egg fusion protein 4 isoform X1	A0A8D0R5M2	IZUMO family member 4	-	-	-	-	-	-
100301483	19407.1	3167.77	2.61508	3.79e-11	1.92e-09	up	NP_001153744.1	protein S100-A12	C3S7K4	Calcium-binding protein A12 (Calcium-binding protein S100A12)	-	-	calcium ion binding [GO:0005509]	-	-	-
100627178	27.0201	163.955	-2.60081	5.29e-11	2.67e-09	down	NP_001230510.1	serine/threonine-protein phosphatase CPPED1	A0A8D1QU30	Serine/threonine-protein phosphatase CPPED1 (EC 3.1.3.16) (Calcineurin-like phosphoesterase domain-containing protein 1)	-	cytosol [GO:0005829]; plasma membrane [GO:0005886]	hydrolase activity [GO:0016787]	K21814	CPPED1;	K21814 CPPED1; serine/threonine-protein phosphatase CPPED1 [EC:3.1.3.16]
100737616	1.00612	6.58776	-2.69648	5.48e-11	2.76e-09	down	XP_020942936.1	LOW QUALITY PROTEIN: threonine synthase-like 2	-	-	-	-	-	K06037	THNSL2;	K06037 THNSL2; O-phospho-L-threonine phospho-lyase [EC:4.2.3.-]
100513100	0.743883	5.22281	-2.76968	5.77e-11	2.9e-09	down	XP_020956692.1	LIM domain-binding protein 2 isoform X1	-	-	-	-	-	-	-	-
100521731	0.670257	4.79313	-2.84699	5.95e-11	2.98e-09	down	XP_013844356.1	T-cell acute lymphocytic leukemia protein 1 isoform X1	A0A8D0S9S4	BHLH domain-containing protein	angiogenesis [GO:0001525]; astrocyte fate commitment [GO:0060018]; definitive hemopoiesis [GO:0060216]; erythrocyte maturation [GO:0043249]; hemangioblast cell differentiation [GO:0060217]; hematopoietic stem cell differentiation [GO:0060218]; locomotory behavior [GO:0007626]; megakaryocyte development [GO:0035855]; negative regulation of transcription by RNA polymerase II [GO:0000122]; platelet …	nucleus [GO:0005634]; transcription regulator complex [GO:0005667]	chromatin binding [GO:0003682]; DNA-binding transcription factor activity, RNA polymerase II-specific [GO:0000981]; E-box binding [GO:0070888]; protein dimerization activity [GO:0046983]; transmembrane receptor protein tyrosine kinase activator activity [GO:0030297]	K09068	TAL;	K09068 TAL; T-cell acute lymphocytic leukemia protein
780431	5.09121	31.2378	-2.61723	6.18e-11	3.08e-09	down	XP_020954044.1	protein NDRG2 isoform X1	A0A4X1UYJ4	Protein NDRG2	cell differentiation [GO:0030154]; nervous system development [GO:0007399]; Wnt signaling pathway [GO:0016055]	cytoplasm [GO:0005737]	-	-	-	-
100519648	0.332348	2.78375	-3.07466	6.24e-11	3.1e-09	down	XP_020941844.1	LOW QUALITY PROTEIN: zinc-alpha-2-glycoprotein	-	-	-	-	-	-	-	-
733657	3.37551	21.0114	-2.63356	6.3e-11	3.13e-09	down	NP_001038053.1	F-box only protein 32	Q1A730	F-box only protein 32	cellular response to dexamethasone stimulus [GO:0071549]; protein ubiquitination [GO:0016567]; response to denervation involved in regulation of muscle adaptation [GO:0014894]	cytoplasm [GO:0005737]; cytosol [GO:0005829]; nucleoplasm [GO:0005654]; nucleus [GO:0005634]; SCF ubiquitin ligase complex [GO:0019005]; Z disc [GO:0030018]	-	K10305	FBXO25_32;	K10305 FBXO25_32; F-box protein 25/32
100515657	0.0458634	0.893981	-3.92207	6.49e-11	3.21e-09	down	XP_020946191.1	transcriptional repressor scratch 1	-	-	-	-	-	K09219	SCRT;	K09219 SCRT; scratch
100620669	195.157	32.3332	2.59322	6.52e-11	3.22e-09	up	XP_020945168.1	SH2 domain-containing protein 1B	-	-	-	-	-	K07989	EAT2;	K07989 EAT2; EWS/FLI1 activated transcript 2
100516219	15.2152	91.2977	-2.58452	6.71e-11	3.3e-09	down	XP_020922342.1	protein tweety homolog 2 isoform X1	A0A287BMC9	Protein tweety homolog	-	chloride channel complex [GO:0034707]; plasma membrane [GO:0005886]	chloride channel activity [GO:0005254]	K22641	TTYH;	K22641 TTYH; protein tweety
100519683	0.462289	3.0347	-2.71875	6.72e-11	3.3e-09	down	XP_020921646.1	ras GTPase-activating protein 3 isoform X1	-	-	-	-	-	K12380	RASA3;	K12380 RASA3; Ras GTPase-activating protein 3
100626247	43.3952	6.92897	2.64448	6.74e-11	3.3e-09	up	XP_003354456.1	interferon-induced transmembrane protein 1-like	A0A480NGB4	Interferon-induced transmembrane protein 1	-	integral component of membrane [GO:0016021]	-	K06566	IFITM;	K06566 IFITM; interferon induced transmembrane protein
110256045	2.60103	19.3734	-2.82706	7.18e-11	3.5e-09	down	XP_020923056.1	protein Wfdc21-like	-	-	-	-	-	-	-	-
100049687	0.202474	1.57293	-2.90053	7.39e-11	3.6e-09	down	NP_001092065.1	ADAM3b precursor	A5HJZ3	ADAM3b	proteolysis [GO:0006508]	integral component of membrane [GO:0016021]	metalloendopeptidase activity [GO:0004222]	-	-	-
100513839	2.29305	14.115	-2.61821	7.8e-11	3.79e-09	down	XP_005660544.1	WD repeat-containing protein 34	A0A4X1TR48	WD repeat domain 34	cilium assembly [GO:0060271]; intraciliary retrograde transport [GO:0035721]	axoneme [GO:0005930]; centriole [GO:0005814]; centrosome [GO:0005813]; ciliary basal body [GO:0036064]; cytoplasmic dynein complex [GO:0005868]; cytosol [GO:0005829]; filopodium [GO:0030175]	dynein light chain binding [GO:0045503]	K22868	WDR34;	K22868 WDR34; WD repeat-containing protein 34
100622420	0.0189616	0.344278	-4.21137	8.01e-11	3.88e-09	down	XP_020919294.1	dynamin-3 isoform X1	-	-	-	-	-	K01528	DNM1_3;	K01528 DNM1_3; dynamin 1/3 [EC:3.6.5.5]
100153766	0.132589	0.941406	-2.80026	8.22e-11	3.97e-09	down	XP_020927322.1	LOW QUALITY PROTEIN: deleted in lung and esophageal cancer protein 1	-	-	-	-	-	-	-	-
100154896	42.7415	7.15628	2.5782	8.46e-11	4.08e-09	up	NP_001155112.1	caspase-10	C1PIJ2	Caspase 10	proteolysis [GO:0006508]; regulation of apoptotic process [GO:0042981]	cytoplasm [GO:0005737]	cysteine-type endopeptidase activity involved in apoptotic signaling pathway [GO:0097199]	K04400	CASP10;	K04400 CASP10; caspase 10 [EC:3.4.22.63]
100158059	0.0681098	0.5333	-3.00065	8.55e-11	4.11e-09	down	XP_013851966.1	collagen alpha-1(XIV) chain isoform X1	A0A8D1GVY7	Collagen type XIV alpha 1 chain	-	collagen trimer [GO:0005581]; extracellular region [GO:0005576]	-	K08133	COL14A;	K08133 COL14A; collagen, type XIV, alpha
100518866	56.9015	9.47957	2.58494	8.68e-11	4.16e-09	up	NP_001302717.1	cytokine-inducible SH2-containing protein	A0A4X1SJF0	Cytokine-inducible SH2-containing protein	intracellular signal transduction [GO:0035556]; negative regulation of signal transduction [GO:0009968]; protein kinase C-activating G protein-coupled receptor signaling pathway [GO:0007205]; protein ubiquitination [GO:0016567]	plasma membrane [GO:0005886]	-	K04701	CISH;	K04701 CISH; cytokine inducible SH2-containing protein
100037953	0.0712686	0.777666	-3.54212	8.84e-11	4.22e-09	down	NP_001090919.2	complement component C8 alpha chain precursor	F1S788	Complement C8 alpha chain	complement activation [GO:0006956]; complement activation, alternative pathway [GO:0006957]; complement activation, classical pathway [GO:0006958]; cytolysis [GO:0019835]	extracellular space [GO:0005615]; membrane attack complex [GO:0005579]	-	K03997	C8A;	K03997 C8A; complement component 8 subunit alpha
100523848	13.4596	2.20761	2.6065	9.12e-11	4.35e-09	up	XP_013854134.1	LOW QUALITY PROTEIN: sialic acid-binding Ig-like lectin 11	-	-	-	-	-	-	-	-
XLOC_068299	38.7635	6.45435	2.58361	9.2e-11	4.37e-09	up	XP_020933443.1	RNA-binding protein 25-like	-	-	-	-	-	-	-	-
494560	13.8943	83.4043	-2.58188	9.48e-11	4.49e-09	down	XP_003127107.1	heat shock protein beta-6	A0A287AQR8	Heat shock protein family B (small) member 6	chaperone-mediated protein folding [GO:0061077]; positive regulation of angiogenesis [GO:0045766]	cytosol [GO:0005829]; extracellular region [GO:0005576]; Golgi apparatus [GO:0005794]; nucleolus [GO:0005730]	chaperone binding [GO:0051087]; protein folding chaperone [GO:0044183]; structural constituent of eye lens [GO:0005212]; unfolded protein binding [GO:0051082]	K09545	HSPB6;	K09545 HSPB6; heat shock protein beta-6
100520913	12.3849	72.8834	-2.55683	9.71e-11	4.59e-09	down	XP_020951752.1	band 4.1-like protein 3 isoform X8	-	-	-	-	-	K06107	EPB41;	K06107 EPB41; erythrocyte membrane protein band 4.1
100625693	18.196	107.269	-2.55935	9.73e-11	4.59e-09	down	XP_020946013.1	LOW QUALITY PROTEIN: mucolipin-3	-	-	-	-	-	K04994	MCOLN3;	K04994 MCOLN3; mucolipin 3
396976	30.1775	178.629	-2.5652	1.01e-10	4.74e-09	down	NP_999101.1	ribonuclease 4 precursor	P15468	Ribonuclease 4 (RNase 4) (EC 3.1.27.-) (Ribonuclease PL3)	defense response to Gram-positive bacterium [GO:0050830]	extracellular space [GO:0005615]	endonuclease activity [GO:0004519]; nucleic acid binding [GO:0003676]; ribonuclease activity [GO:0004540]	K16632	RNASE4;	K16632 RNASE4; ribonuclease 4 [EC:3.1.27.-]
780410	6.71529	39.9128	-2.56987	1.01e-10	4.74e-09	down	XP_020919746.1	presenilin-2 isoform X1	Q0MS45	Presenilin-2 (PS-2) (EC 3.4.23.-) [Cleaved into: Presenilin-2 NTF subunit; Presenilin-2 CTF subunit]	amyloid-beta metabolic process [GO:0050435]; amyloid precursor protein catabolic process [GO:0042987]; calcium ion transport [GO:0006816]; intracellular signal transduction [GO:0035556]; membrane protein ectodomain proteolysis [GO:0006509]; mitochondrion-endoplasmic reticulum membrane tethering [GO:1990456]; negative regulation of apoptotic process [GO:0043066]; Notch receptor processing [GO:0007…	apical plasma membrane [GO:0016324]; cell cortex [GO:0005938]; cell surface [GO:0009986]; ciliary rootlet [GO:0035253]; dendritic shaft [GO:0043198]; endoplasmic reticulum membrane [GO:0005789]; Golgi membrane [GO:0000139]; growth cone [GO:0030426]; integral component of plasma membrane [GO:0005887]; lysosomal membrane [GO:0005765]; membrane raft [GO:0045121]; mitochondrial inner membrane [GO:000…	aspartic endopeptidase activity, intramembrane cleaving [GO:0042500]; endopeptidase activity [GO:0004175]	K04522	PSEN2;	K04522 PSEN2; presenilin 2 [EC:3.4.23.-]
100125552	0.77055	5.03476	-2.70709	1.01e-10	4.75e-09	down	XP_001929438.2	LOW QUALITY PROTEIN: solute carrier family 2, facilitated glucose transporter member 11	-	-	-	-	-	K08148	SLC2A11;	K08148 SLC2A11; MFS transporter, SP family, solute carrier family 2 (facilitated glucose transporter), member 11
100736584	0.169192	1.52355	-3.16405	1.03e-10	4.82e-09	down	XP_003480860.1	tubulin beta-4A chain	A0A8D1HA58	Tubulin beta chain	microtubule-based process [GO:0007017]	cytoplasm [GO:0005737]; microtubule [GO:0005874]	GTPase activity [GO:0003924]; GTP binding [GO:0005525]; structural constituent of cytoskeleton [GO:0005200]	K07375	TUBB;	K07375 TUBB; tubulin beta
100155220	1.40066	8.85973	-2.66445	1.07e-10	4.99e-09	down	XP_005656296.2	hydroxylysine kinase isoform X1	A0A8D0JSC4	APH domain-containing protein	-	-	-	K18201	AGPHD1;	K18201 AGPHD1; hydroxylysine kinase [EC:2.7.1.81]
595123	152.004	25.9627	2.54947	1.1e-10	5.1e-09	up	NP_001026963.1	nicotinamide phosphoribosyltransferase	A8HR17	Nicotinamide phosphoribosyltransferase (NAmPRTase) (EC 2.4.2.12)	circadian regulation of gene expression [GO:0032922]; NAD biosynthetic process [GO:0009435]	cytoplasm [GO:0005737]; extracellular space [GO:0005615]; nucleus [GO:0005634]	cytokine activity [GO:0005125]; nicotinamide phosphoribosyltransferase activity [GO:0047280]; nicotinate-nucleotide diphosphorylase (carboxylating) activity [GO:0004514]	K03462	NAMPT;	K03462 NAMPT; nicotinamide phosphoribosyltransferase [EC:2.4.2.12]
100513591	26.9868	157.795	-2.54717	1.14e-10	5.27e-09	down	XP_003125238.1	mRNA decay activator protein ZFP36L2	A0A287A4G1	mRNA decay activator protein ZFP36 (Zinc finger protein 36)	negative regulation of gene expression [GO:0010629]; positive regulation of mRNA catabolic process [GO:0061014]; regulation of mRNA stability [GO:0043488]; regulation of translation [GO:0006417]	cytoplasm [GO:0005737]; nucleus [GO:0005634]; ribonucleoprotein complex [GO:1990904]	metal ion binding [GO:0046872]; mRNA 3'-UTR AU-rich region binding [GO:0035925]	K18753	ZFP36L;	K18753 ZFP36L; butyrate response factor
100154607	0.771416	5.17517	-2.74112	1.15e-10	5.32e-09	down	XP_001925305.1	sphingosine 1-phosphate receptor 3	A0A4X1SGB4	Sphingosine-1-phosphate receptor 3	adenylate cyclase-inhibiting G protein-coupled receptor signaling pathway [GO:0007193]; inflammatory response [GO:0006954]; negative regulation of establishment of endothelial barrier [GO:1903141]; Notch signaling pathway [GO:0007219]; regulation of interleukin-1 beta production [GO:0032651]	integral component of membrane [GO:0016021]; plasma membrane [GO:0005886]	integrin binding [GO:0005178]; sphingosine-1-phosphate receptor activity [GO:0038036]	K04290	S1PR3;	K04290 S1PR3; sphingosine 1-phosphate receptor 3
102164386	82.1169	14.036	2.54833	1.24e-10	5.72e-09	up	XP_020928648.1	hydroxycarboxylic acid receptor 2	-	-	-	-	-	K08402	HCAR2_3;	K08402 HCAR2_3; hydroxycarboxylic acid receptor 2/3
733669	4.8508	29.7704	-2.60611	1.33e-10	6.12e-09	down	NP_001038064.1	growth arrest and DNA damage-inducible protein GADD45 alpha	Q15B93	Growth arrest and DNA-damage-inducible protein alpha	regulation of cell cycle [GO:0051726]	nucleus [GO:0005634]	-	K04402	GADD45;	K04402 GADD45; growth arrest and DNA-damage-inducible protein
100514068	30.0945	174.911	-2.53848	1.37e-10	6.25e-09	down	XP_003131278.3	CMRF35-like molecule 6 isoform X1	I3LD39	CD300H molecule	-	integral component of membrane [GO:0016021]; plasma membrane [GO:0005886]	transmembrane signaling receptor activity [GO:0004888]	K06719	CD300;	K06719 CD300; CD300 antigen
100626098	2.08513	12.3381	-2.5658	1.37e-10	6.25e-09	down	XP_020920525.1	protein MCM10 homolog isoform X1	-	-	-	-	-	K10736	MCM10;	K10736 MCM10; minichromosome maintenance protein 10
100621778	0.00785881	0.390561	-5.33724	1.39e-10	6.32e-09	down	XP_003355827.2	dipeptidase 2 isoform X1	I3LFR7	Dipeptidase 2 (Dipeptidase 2 isoform X1)	leukotriene D4 catabolic process [GO:1901749]; proteolysis [GO:0006508]	anchored component of membrane [GO:0031225]	metal ion binding [GO:0046872]; metallodipeptidase activity [GO:0070573]	K01273	DPEP;	K01273 DPEP; membrane dipeptidase [EC:3.4.13.19]
110259322	4.24792	25.0968	-2.56035	1.44e-10	6.54e-09	down	XP_020939219.1	plasmalemma vesicle-associated protein	-	-	-	-	-	K17309	PLVAP;	K17309 PLVAP; plasmalemma vesicle-associated protein
100037307	4.56113	26.7285	-2.5509	1.44e-10	6.54e-09	down	XP_020948801.1	disabled homolog 1 isoform X1	A0A4X1WB39	PID domain-containing protein	-	-	-	K20054	DAB1;	K20054 DAB1; disabled homolog 1
XLOC_020641	0.151214	1.10843	-2.85134	1.45e-10	6.55e-09	down	-	-	-	-	-	-	-	-	-	-
100625984	0.409024	0.0135719	4.73918	1.53e-10	6.9e-09	up	XP_020925428.1	leucine-rich repeat-containing protein 31 isoform X1	-	-	-	-	-	-	-	-
100739707	3.50873	20.8023	-2.56471	1.55e-10	6.96e-09	down	XP_003483969.1	signal-regulatory protein beta-1-like isoform X1	A0A4X1SJU7	Signal-regulatory protein beta-1-like	-	integral component of membrane [GO:0016021]	-	K06551	SIRPA_B1_G;	K06551 SIRPA_B1_G; signal-regulatory protein alpha/beta1/gamma
100736818	1.49583	9.79195	-2.71513	1.61e-10	7.25e-09	down	XP_003481072.1	cardiotrophin-1 isoform X1	A0A4X1TMP5	Cardiotrophin-1	-	extracellular region [GO:0005576]	-	K05422	CTF1;	K05422 CTF1; cardiotrophin 1
100511173	0.576124	3.57402	-2.64693	1.67e-10	7.47e-09	down	XP_003121868.1	disks large-associated protein 5 isoform X1	F1SSN9	DLG associated protein 5	centrosome localization [GO:0051642]; chromosome segregation [GO:0007059]; kinetochore assembly [GO:0051382]; mitotic spindle organization [GO:0007052]; regulation of mitotic cell cycle [GO:0007346]; signaling [GO:0023052]	cytoplasm [GO:0005737]; nucleus [GO:0005634]; spindle pole centrosome [GO:0031616]	microtubule binding [GO:0008017]	K16804	DLGAP5;	K16804 DLGAP5; disks large-associated protein 5
397403	1040.04	5953.35	-2.517	1.67e-10	7.48e-09	down	NP_999366.1	glutathione peroxidase 1	Q8MJ14	Glutathione peroxidase 1 (GPx-1) (GSHPx-1) (EC 1.11.1.9) (Cellular glutathione peroxidase)	arachidonic acid metabolic process [GO:0019369]; glutathione metabolic process [GO:0006749]; hydrogen peroxide catabolic process [GO:0042744]; lipoxygenase pathway [GO:0019372]; response to hydrogen peroxide [GO:0042542]; response to selenium ion [GO:0010269]	cytosol [GO:0005829]; mitochondrion [GO:0005739]	glutathione peroxidase activity [GO:0004602]; peroxidase activity [GO:0004601]; phospholipid-hydroperoxide glutathione peroxidase activity [GO:0047066]	K00432	gpx;	K00432 gpx; glutathione peroxidase [EC:1.11.1.9]
100623872	94.0334	16.3678	2.5222	1.74e-10	7.77e-09	up	XP_020943566.1	UMP-CMP kinase 2, mitochondrial	-	-	-	-	-	K13809	CMPK2;	K13809 CMPK2; UMP-CMP kinase 2, mitochondrial [EC:2.7.4.14]
110255360	33.264	5.80876	2.51758	1.76e-10	7.83e-09	up	XP_020917985.1	interferon-induced very large GTPase 1-like	-	-	-	-	-	-	-	-
102160115	0.0731612	0.558548	-2.87646	1.84e-10	8.18e-09	down	XP_020934757.1	maltase-glucoamylase, intestinal	-	-	-	-	-	K12047	MGAM;	K12047 MGAM; maltase-glucoamylase [EC:3.2.1.20 3.2.1.3]
100522179	0.146681	1.38084	-3.17018	1.9e-10	8.42e-09	down	XP_020938473.1	galactose-3-O-sulfotransferase 3 isoform X1	I3LDC5	Galactose-3-O-sulfotransferase 3 (Galactose-3-O-sulfotransferase 3 isoform X1)	glycolipid biosynthetic process [GO:0009247]	integral component of membrane [GO:0016021]	galactose 3-O-sulfotransferase activity [GO:0050694]; galactosylceramide sulfotransferase activity [GO:0001733]; sulfotransferase activity [GO:0008146]	K09676	GAL3ST3;	K09676 GAL3ST3; galactose-3-O-sulfotransferase 3 [EC:2.8.2.-]
110256621	0.125787	1.15	-3.14513	1.92e-10	8.46e-09	down	XP_020928128.1	LOW QUALITY PROTEIN: T-box transcription factor TBX1	-	-	-	-	-	K10175	TBX1;	K10175 TBX1; T-box protein 1
100157158	0.0536285	0.430714	-3.05569	1.93e-10	8.49e-09	down	XP_020930076.1	LOW QUALITY PROTEIN: transient receptor potential cation channel subfamily M member 3	-	-	-	-	-	K04978	TRPM3;	K04978 TRPM3; transient receptor potential cation channel subfamily M member 3
106510322	210.185	36.8318	2.51252	1.97e-10	8.64e-09	up	XP_013853147.2	uncharacterized protein LOC106510322	-	-	-	-	-	-	-	-
100518334	0.241171	1.90545	-2.96267	2.07e-10	9.09e-09	down	XP_020924481.1	zinc finger MYND domain-containing protein 10	-	-	-	-	-	-	-	-
100522624	0.18318	1.37253	-2.87494	2.1e-10	9.17e-09	down	XP_020956615.1	LOW QUALITY PROTEIN: actin-binding LIM protein 2	-	-	-	-	-	K07520	ABLIM;	K07520 ABLIM; actin-binding LIM protein
100627227	29.9827	5.08207	2.55872	2.32e-10	1.01e-08	up	XP_003359391.1	nucleoplasmin-3	A0A4X1TVC5	Nucleophosmin/nucleoplasmin 3	rRNA processing [GO:0006364]; rRNA transcription [GO:0009303]	actin cytoskeleton [GO:0015629]; cytosol [GO:0005829]; nucleolus [GO:0005730]	-	K11278	NPM3;	K11278 NPM3; nucleophosmin 3
106504882	0.652918	4.20398	-2.67979	2.36e-10	1.03e-08	down	XP_020918532.1	LOW QUALITY PROTEIN: cell adhesion molecule 1	-	-	-	-	-	K06781	CADM1;	K06781 CADM1; cell adhesion molecule 1
100518832	7.19183	1.01087	2.80989	2.48e-10	1.08e-08	up	XP_003124643.1	recQ-mediated genome instability protein 2	F1RL13	RecQ mediated genome instability 2 (RecQ-mediated genome instability protein 2)	DNA repair [GO:0006281]; double-strand break repair via homologous recombination [GO:0000724]; maintenance of rDNA [GO:0043007]; negative regulation of double-strand break repair via homologous recombination [GO:2000042]; regulation of sister chromatid segregation [GO:0033045]; resolution of recombination intermediates [GO:0071139]	cytosol [GO:0005829]; nuclear speck [GO:0016607]; organelle membrane [GO:0031090]; RecQ family helicase-topoisomerase III complex [GO:0031422]	-	K15365	RMI2;	K15365 RMI2; RecQ-mediated genome instability protein 2
100523612	1.50974	8.61105	-2.51083	2.49e-10	1.08e-08	down	XP_003127691.2	LOW QUALITY PROTEIN: rootletin	-	-	-	-	-	K16469	CROCC;	K16469 CROCC; rootletin
100514958	5.62581	32.4987	-2.52546	2.54e-10	1.1e-08	down	XP_003125716.1	SLAM family member 8 isoform X1	A0A8D1KQ26	Ig-like domain-containing protein	-	integral component of membrane [GO:0016021]	-	K16853	SLAMF8;	K16853 SLAMF8; SLAM family member 8
396723	106.631	18.9924	2.48908	2.65e-10	1.14e-08	up	NP_998969.2	antiviral innate immune response receptor RIG-I	B9WZD6	RNA helicase (EC 3.6.4.13)	defense response to virus [GO:0051607]; innate immune response [GO:0045087]	cytoplasm [GO:0005737]	ATP binding [GO:0005524]; hydrolase activity [GO:0016787]; RNA binding [GO:0003723]; RNA helicase activity [GO:0003724]; zinc ion binding [GO:0008270]	K12646	DDX58;	K12646 DDX58; ATP-dependent RNA helicase DDX58 [EC:3.6.4.13]
100521647	0.36477	0	6.79596	2.68e-10	1.15e-08	up	XP_020942505.1	NKG2D ligand 4-like	-	-	-	-	-	K07987	RAET1;	K07987 RAET1; retinoic acid early transcript 1
396955	0.214273	1.72147	-2.98766	2.69e-10	1.15e-08	down	XP_020921854.1	aurora kinase B isoform X1	Q9N0X0	Aurora kinase B (EC 2.7.11.1) (Aurora 1) (Aurora- and IPL1-like midbody-associated protein 1) (AIM-1) (Aurora/IPL1-related kinase 2) (ARK-2) (Aurora-related kinase 2) (STK-1) (Serine/threonine-protein kinase 12) (Serine/threonine-protein kinase 5) (Serine/threonine-protein kinase aurora-B)	abscission [GO:0009838]; cellular response to UV [GO:0034644]; cleavage furrow formation [GO:0036089]; mitotic cytokinesis checkpoint signaling [GO:0044878]; mitotic spindle assembly checkpoint signaling [GO:0007094]; mitotic spindle midzone assembly [GO:0051256]; mitotic spindle organization [GO:0007052]; negative regulation of B cell apoptotic process [GO:0002903]; negative regulation of cytoki…	chromosome passenger complex [GO:0032133]; cytoplasm [GO:0005737]; kinetochore [GO:0000776]; midbody [GO:0030496]; nucleus [GO:0005634]; spindle microtubule [GO:0005876]; spindle midzone [GO:0051233]; spindle pole centrosome [GO:0031616]	ATP binding [GO:0005524]; histone kinase activity (H3-S28 specific) [GO:0044022]; histone serine kinase activity [GO:0035174]; protein serine/threonine kinase activity [GO:0004674]; protein serine kinase activity [GO:0106310]	K11479	AURKB;	K11479 AURKB; aurora kinase B [EC:2.7.11.1]
102160111	0	0.629611	-6.8716	2.7e-10	1.16e-08	down	XP_020919554.1	uncharacterized protein LOC102160111 isoform X1	-	-	-	-	-	-	-	-
100127161	6.05023	34.8824	-2.5246	2.76e-10	1.18e-08	down	NP_001106159.2	cell death activator CIDE-3	A0A480SCJ1	Cell death activator CIDE-3 isoform 1	apoptotic process [GO:0006915]	-	-	-	-	-
100626376	2.19265	0.355793	2.6216	2.85e-10	1.21e-08	up	XP_013844795.1	inactive ubiquitin carboxyl-terminal hydrolase 53	A0A480SST5	Inactive ubiquitin carboxyl-terminal hydrolase 53 isoform X1	action potential [GO:0001508]; epithelial cell apoptotic process [GO:1904019]; outer hair cell apoptotic process [GO:1905584]; protein deubiquitination [GO:0016579]; response to auditory stimulus [GO:0010996]; sensory perception of sound [GO:0007605]	cell-cell junction [GO:0005911]	cysteine-type deubiquitinase activity [GO:0004843]	-	-	-
100155478	0.0195451	0.243959	-3.68788	2.89e-10	1.22e-08	down	XP_001927580.3	CD109 antigen isoform X1	K7GKY0	CD109 antigen isoform 1 preproprotein (CD109 molecule)	hair follicle development [GO:0001942]; keratinocyte proliferation [GO:0043616]; negative regulation of keratinocyte proliferation [GO:0010839]; negative regulation of protein phosphorylation [GO:0001933]; negative regulation of stem cell proliferation [GO:2000647]; negative regulation of transforming growth factor beta receptor signaling pathway [GO:0030512]; negative regulation of wound healing…	cytosol [GO:0005829]; extracellular space [GO:0005615]; integral component of membrane [GO:0016021]; plasma membrane [GO:0005886]	serine-type endopeptidase inhibitor activity [GO:0004867]; transforming growth factor beta binding [GO:0050431]	K06530	CD109;	K06530 CD109; CD109 antigen
100625139	0.308382	2.07732	-2.7472	2.89e-10	1.22e-08	down	XP_005657582.2	LOW QUALITY PROTEIN: kelch repeat and BTB domain-containing protein 11	A0A8D1Z291	BTB domain-containing protein	-	-	-	K10476	KBTBD11;	K10476 KBTBD11; kelch repeat and BTB domain-containing protein 11
100156358	58.2772	326.919	-2.48794	2.92e-10	1.23e-08	down	XP_013852496.1	protein S100-A4 isoform X1	A0A8D0LL36	Protein S100 (S100 calcium-binding protein)	positive regulation of I-kappaB kinase/NF-kappaB signaling [GO:0043123]	extracellular region [GO:0005576]; nucleus [GO:0005634]; perinuclear region of cytoplasm [GO:0048471]	calcium ion binding [GO:0005509]; identical protein binding [GO:0042802]; RAGE receptor binding [GO:0050786]; transition metal ion binding [GO:0046914]	-	-	-
110255179	0.0391336	0.469574	-3.68608	2.94e-10	1.24e-08	down	XP_003483186.2	oxysterol-binding protein-related protein 10	A0A8D0RA18	Oxysterol-binding protein	lipid transport [GO:0006869]	-	lipid binding [GO:0008289]	K20465	OSBPL9_10_11;	K20465 OSBPL9_10_11; oxysterol-binding protein-related protein 9/10/11
100521086	261.285	46.8376	2.47991	2.95e-10	1.24e-08	up	XP_020946398.1	putative helicase MOV-10 isoform X1	A0A4X1T6V9	RNA helicase (EC 3.6.4.13)	post-transcriptional gene silencing by RNA [GO:0035194]	P-body [GO:0000932]	5'-3' RNA helicase activity [GO:0032574]; RNA binding [GO:0003723]	K18422	MOV10;	K18422 MOV10; helicase MOV-10 [EC:3.6.4.13]
100515026	17.1931	3.05163	2.49399	3.22e-10	1.35e-08	up	XP_020947277.1	pre-mRNA-processing factor 40 homolog B isoform X1	-	-	-	-	-	K12821	PRPF40;	K12821 PRPF40; pre-mRNA-processing factor 40
100624021	70.4807	12.6227	2.48116	3.27e-10	1.37e-08	up	XP_003359989.1	zinc finger protein PLAGL2 isoform X1	F1S523	PLAG1 like zinc finger 2 (Zinc finger protein PLAGL2) (Zinc finger protein PLAGL2 isoform X1)	chylomicron assembly [GO:0034378]; lipid metabolic process [GO:0006629]; positive regulation of intrinsic apoptotic signaling pathway [GO:2001244]; post-embryonic development [GO:0009791]; regulation of transcription by RNA polymerase II [GO:0006357]	nucleus [GO:0005634]	DNA-binding transcription activator activity, RNA polymerase II-specific [GO:0001228]; DNA-binding transcription factor activity, RNA polymerase II-specific [GO:0000981]; metal ion binding [GO:0046872]; sequence-specific DNA binding [GO:0043565]	K19486	PLAGL2;	K19486 PLAGL2; zinc finger protein PLAGL2
100624297	56.4542	314.595	-2.47816	3.38e-10	1.41e-08	down	XP_020943685.1	protein yippee-like 3 isoform X1	-	-	-	-	-	-	-	-
100625890	9.61517	1.69062	2.50694	3.43e-10	1.43e-08	up	XP_020923070.1	schlafen family member 11 isoform X1	-	-	-	-	-	-	-	-
106504056	4.19495	23.4969	-2.48506	3.53e-10	1.47e-08	down	XP_020928924.1	two pore calcium channel protein 1 isoform X2	-	-	-	-	-	K16896	TPCN1;	K16896 TPCN1; two pore calcium channel protein 1
XLOC_063765	0.0112938	0.526645	-5.25135	3.57e-10	1.48e-08	down	-	-	-	-	-	-	-	-	-	-
100516416	115.501	20.8508	2.4697	3.64e-10	1.51e-08	up	XP_020938530.1	EH domain-containing protein 1	-	-	-	-	-	K12483	EHD1;	K12483 EHD1; EH domain-containing protein 1
100524415	0.275827	1.83695	-2.78085	3.68e-10	1.52e-08	down	XP_020936148.1	E3 ubiquitin-protein ligase Midline-1 isoform X1	K7GSV3	E3 ubiquitin-protein ligase Midline-1 (EC 2.3.2.27) (RING finger protein Midline-1) (RING-type E3 ubiquitin transferase Midline-1) (Tripartite motif-containing protein 18)	regulation of microtubule cytoskeleton organization [GO:0070507]	cytoplasm [GO:0005737]; microtubule [GO:0005874]	transferase activity [GO:0016740]; zinc ion binding [GO:0008270]	K08285	TRIM18;	K08285 TRIM18; midline 1 [EC:2.3.2.27]
733619	212.225	38.46	2.4642	3.71e-10	1.53e-08	up	XP_020942219.1	multidrug resistance-associated protein 1	-	-	-	-	-	K05665	ABCC1;	K05665 ABCC1; ATP-binding cassette, subfamily C (CFTR/MRP), member 1 [EC:7.6.2.3]
100625286	0.00915677	0.149032	-4.08534	3.73e-10	1.54e-08	down	XP_020955875.1	kinesin-like protein KIF13A isoform X1	-	-	-	-	-	K17914	KIF13;	K17914 KIF13; kinesin family member 13
100519062	1.42292	0.241959	2.55649	3.76e-10	1.55e-08	up	XP_003134080.1	microtubule-associated protein 1B isoform X1	A0A8D0S0Z2	MAP1B protein	axon extension [GO:0048675]; dendrite development [GO:0016358]; establishment of monopolar cell polarity [GO:0061162]; microtubule bundle formation [GO:0001578]; mitochondrion transport along microtubule [GO:0047497]; negative regulation of intracellular transport [GO:0032387]; odontoblast differentiation [GO:0071895]	cytosol [GO:0005829]; dendrite [GO:0030425]; microtubule [GO:0005874]; neuronal cell body [GO:0043025]; photoreceptor outer segment [GO:0001750]; plasma membrane [GO:0005886]; postsynaptic density [GO:0014069]	microtubule binding [GO:0008017]	K10429	MAP1;	K10429 MAP1; microtubule-associated protein 1
100622382	0.36869	2.3853	-2.66216	3.92e-10	1.61e-08	down	XP_020949546.1	LOW QUALITY PROTEIN: Bardet-Biedl syndrome 2 protein	-	-	-	-	-	K16747	BBS2;	K16747 BBS2; Bardet-Biedl syndrome 2 protein
641357	0.280504	2.82691	-3.32261	4.03e-10	1.65e-08	down	XP_005672991.1	adipogenin isoform X1	Q30C86	Adipogenin (Small adipocyte factor 1) (SMAF-1)	brown fat cell differentiation [GO:0050873]; positive regulation of fat cell differentiation [GO:0045600]; spermatogenesis [GO:0007283]; white fat cell differentiation [GO:0050872]	cytoplasm [GO:0005737]; integral component of membrane [GO:0016021]; lipid droplet [GO:0005811]; nucleus [GO:0005634]	-	K21409	ADIG;	K21409 ADIG; adipogenin
100141405	414.013	2272	-2.45615	4.14e-10	1.69e-08	down	NP_001116576.1	cathepsin Z precursor	A0A4X1UVH7	Cathepsin X (EC 3.4.18.1)	epithelial tube branching involved in lung morphogenesis [GO:0060441]; negative regulation of plasminogen activation [GO:0010757]; negative regulation of protein binding [GO:0032091]; proteolysis [GO:0006508]; regulation of neuron death [GO:1901214]	cell cortex [GO:0005938]; cytoplasmic vesicle [GO:0031410]; endoplasmic reticulum [GO:0005783]; extracellular space [GO:0005615]; lysosome [GO:0005764]	carboxypeptidase activity [GO:0004180]; cysteine-type peptidase activity [GO:0008234]	K08568	CTSZ;	K08568 CTSZ; cathepsin X [EC:3.4.18.1]
106504160	1.44787	8.41135	-2.53307	4.45e-10	1.81e-08	down	XP_013849846.1	1-aminocyclopropane-1-carboxylate synthase-like protein 1 isoform X1	F1SHI0	1-aminocyclopropane-1-carboxylate synthase homolog (inactive) (1-aminocyclopropane-1-carboxylate synthase-like protein 1)	biosynthetic process [GO:0009058]; cellular amino acid metabolic process [GO:0006520]	-	identical protein binding [GO:0042802]; pyridoxal phosphate binding [GO:0030170]; transaminase activity [GO:0008483]	-	-	-
396988	87.709	480.345	-2.45309	4.49e-10	1.82e-08	down	XP_020921860.1	metalloproteinase inhibitor 2 isoform X1	C0JPM4	Metalloproteinase inhibitor 2 (Tissue inhibitor of metalloproteinases 2)	negative regulation of endopeptidase activity [GO:0010951]; negative regulation of membrane protein ectodomain proteolysis [GO:0051045]; proteolysis [GO:0006508]; response to cytokine [GO:0034097]; response to hormone [GO:0009725]; response to organic substance [GO:0010033]	extracellular matrix [GO:0031012]; extracellular space [GO:0005615]	metal ion binding [GO:0046872]; metalloendopeptidase inhibitor activity [GO:0008191]; metallopeptidase activity [GO:0008237]; protease binding [GO:0002020]	K22583	TIMP2;	K22583 TIMP2; metalloproteinase inhibitor 2
110256933	30.9819	5.62138	2.46215	4.5e-10	1.82e-08	up	XP_020930447.1	uncharacterized protein LOC110256933	-	-	-	-	-	-	-	-
100523310	5.25109	0.896948	2.55046	4.54e-10	1.84e-08	up	XP_005663763.3	guanylate-binding protein 6 isoform X1	-	-	-	-	-	K20908	GBP6;	K20908 GBP6; guanylate-binding protein 6
100337661	30.7463	5.58947	2.45921	4.64e-10	1.87e-08	up	NP_001182286.1	DNA mismatch repair protein Msh2	D3K5K3	DNA mismatch repair protein	mismatch repair [GO:0006298]	MutSalpha complex [GO:0032301]	ATP binding [GO:0005524]; ATP-dependent DNA damage sensor activity [GO:0140664]; mismatched DNA binding [GO:0030983]	K08735	MSH2;	K08735 MSH2; DNA mismatch repair protein MSH2
100155360	0.173575	1.89173	-3.2711	4.71e-10	1.89e-08	down	XP_013833459.1	ankyrin repeat domain-containing protein 66 isoform X1	A0A287ASG7	Ankyrin repeat domain 66 (Ankyrin repeat domain-containing protein 66)	-	nucleus [GO:0005634]	-	-	-	-
100621633	8.51829	47.1961	-2.46793	4.74e-10	1.9e-08	down	XP_003354820.2	sideroflexin-5	A0A4X1W8A9	Sidoreflexin	amino acid transport [GO:0006865]	integral component of membrane [GO:0016021]; mitochondrial membrane [GO:0031966]	ion transmembrane transporter activity [GO:0015075]	K23503	SFXN5;	K23503 SFXN5; sideroflexin-5
102161415	3.09752	0.460358	2.74201	4.77e-10	1.91e-08	up	XP_020948083.1	lysophosphatidic acid receptor 5	-	-	-	-	-	K08390	LPAR5;	K08390 LPAR5; lysophosphatidic acid receptor 5
100521017	406.471	74.6048	2.4458	4.96e-10	1.98e-08	up	XP_003127246.2	urokinase plasminogen activator surface receptor	A0A8D0YG91	Urokinase plasminogen activator surface receptor	regulation of proteolysis [GO:0030162]	-	urokinase plasminogen activator receptor activity [GO:0030377]	K03985	PLAUR;	K03985 PLAUR; plasminogen activator, urokinase receptor
397195	265.34	48.6483	2.44729	5.15e-10	2.05e-08	up	NP_999272.1	pro-adrenomedullin precursor	P53366	Pro-adrenomedullin [Cleaved into: Adrenomedullin (AM); Proadrenomedullin N-20 terminal peptide (ProAM N-terminal 20 peptide) (PAMP) (ProAM-N20)]	adenylate cyclase-activating G protein-coupled receptor signaling pathway [GO:0007189]; adrenomedullin receptor signaling pathway [GO:1990410]; amylin receptor signaling pathway [GO:0097647]; branching involved in labyrinthine layer morphogenesis [GO:0060670]; cell population proliferation [GO:0008283]; developmental growth [GO:0048589]; G protein-coupled receptor internalization [GO:0002031]; he…	cytoplasm [GO:0005737]; extracellular space [GO:0005615]	adrenomedullin receptor binding [GO:0031700]; hormone activity [GO:0005179]	K12333	ADM;	K12333 ADM; adrenomedullin
100153315	0.696346	4.12085	-2.54838	5.23e-10	2.08e-08	down	XP_013838233.1	tectonic-2 isoform X1	A0A4X1UMW8	Tectonic family member 2	cell projection organization [GO:0030030]	-	-	K19361	TCTN2;	K19361 TCTN2; tectonic-2
733685	10.3839	56.791	-2.45106	5.27e-10	2.09e-08	down	NP_001038076.1	aldehyde dehydrogenase, mitochondrial precursor	Q2XQV4	Aldehyde dehydrogenase, mitochondrial (EC 1.2.1.3) (ALDH class 2) (ALDH-E2)	aldehyde catabolic process [GO:0046185]; ethanol catabolic process [GO:0006068]; regulation of dopamine biosynthetic process [GO:1903179]; regulation of serotonin biosynthetic process [GO:1905627]	mitochondrial matrix [GO:0005759]; mitochondrion [GO:0005739]	aldehyde dehydrogenase (NAD+) activity [GO:0004029]; carboxylic ester hydrolase activity [GO:0052689]; glyceraldehyde-3-phosphate dehydrogenase (NAD+) (non-phosphorylating) activity [GO:0043878]; nitroglycerin reductase activity [GO:0018547]; phenylacetaldehyde dehydrogenase activity [GO:0008957]	K00128	ALDH;	K00128 ALDH; aldehyde dehydrogenase (NAD+) [EC:1.2.1.3]
100511947	86.1149	15.8047	2.44563	5.31e-10	2.1e-08	up	XP_005667282.2	proton-coupled amino acid transporter 4 isoform X1	A0A5G2QPX8	Solute carrier family 36 member 4	-	integral component of membrane [GO:0016021]	-	K14209	SLC36A;	K14209 SLC36A; solute carrier family 36 (proton-coupled amino acid transporter)
100513970	120.419	22.2213	2.43807	5.61e-10	2.22e-08	up	XP_020926593.1	ral guanine nucleotide dissociation stimulator isoform X1	-	-	-	-	-	K08732	RALGDS;	K08732 RALGDS; ral guanine nucleotide dissociation stimulator
XLOC_001208	0.288568	1.82375	-2.63867	5.63e-10	2.22e-08	down	-	-	-	-	-	-	-	-	-	-
100152429	0.551063	3.09132	-2.4838	5.92e-10	2.33e-08	down	XP_020955742.1	protein Daple	-	-	-	-	-	-	-	-
396707	48.4988	8.9767	2.43363	6.04e-10	2.37e-08	up	XP_003130317.3	LOW QUALITY PROTEIN: laminin subunit beta-1	A0A8D1XZJ0	Laminin subunit beta 1	-	basement membrane [GO:0005604]; membrane [GO:0016020]	-	K05636	LAMB1;	K05636 LAMB1; laminin, beta 1
110255661	4.51361	25.4475	-2.49849	6.26e-10	2.45e-08	down	XP_020920184.1	protein shisa-4	-	-	-	-	-	-	-	-
397151	3.71911	20.5222	-2.46435	6.26e-10	2.45e-08	down	XP_020930337.1	S-arrestin isoform X1	P79260	S-arrestin (48 kDa protein) (Retinal S-antigen) (S-AG) (Rod photoreceptor arrestin)	G protein-coupled receptor internalization [GO:0002031]; signal transduction [GO:0007165]	membrane [GO:0016020]; photoreceptor inner segment [GO:0001917]; photoreceptor outer segment [GO:0001750]	G protein-coupled receptor binding [GO:0001664]	K19627	SAG;	K19627 SAG; S-arrestin
768107	0.139732	1.44586	-3.28846	6.57e-10	2.56e-08	down	XP_005673633.1	regucalcin isoform X1	F1RWY0	Regucalcin (EC 3.1.1.17) (Gluconolactonase) (Senescence marker protein 30)	L-ascorbic acid biosynthetic process [GO:0019853]	cytoplasm [GO:0005737]; nucleus [GO:0005634]	calcium ion binding [GO:0005509]; enzyme regulator activity [GO:0030234]; gluconolactonase activity [GO:0004341]; zinc ion binding [GO:0008270]	K01053	E3.1.1.17;	K01053 E3.1.1.17; gluconolactonase [EC:3.1.1.17]
100737053	1.46474	0.190602	2.9366	6.81e-10	2.65e-08	up	XP_020956628.1	protein phosphatase 2, regulatory subunit B, gamma isoform X1	-	-	-	-	-	K04354	PPP2R2;	K04354 PPP2R2; serine/threonine-protein phosphatase 2A regulatory subunit B
XLOC_044407	0	0.504227	-6.77873	6.96e-10	2.7e-08	down	-	-	-	-	-	-	-	-	-	-
100624161	110.556	20.2571	2.44753	7.02e-10	2.72e-08	up	XP_003357652.2	G0/G1 switch protein 2 isoform X1	U5HVV5	G0/G1 switch 2 protein	-	integral component of membrane [GO:0016021]	-	-	-	-
100126236	0.557489	0.0104007	5.18654	7.06e-10	2.73e-08	up	NP_001103643.1	stanniocalcin-2 precursor	A8IKA3	Stanniocalcin 2	-	extracellular region [GO:0005576]	hormone activity [GO:0005179]	-	-	-
100154885	3.69625	21.6879	-2.53611	7.23e-10	2.79e-08	down	XP_020923890.1	phosphatidylinositol N-acetylglucosaminyltransferase subunit P isoform X1	A0A287B1D6	Phosphatidylinositol N-acetylglucosaminyltransferase subunit P	GPI anchor biosynthetic process [GO:0006506]	glycosylphosphatidylinositol-N-acetylglucosaminyltransferase (GPI-GnT) complex [GO:0000506]; integral component of membrane [GO:0016021]	phosphatidylinositol N-acetylglucosaminyltransferase activity [GO:0017176]	K03861	PIGP;	K03861 PIGP; phosphatidylinositol N-acetylglucosaminyltransferase subunit P
110255823	200.867	37.4646	2.4226	7.4e-10	2.85e-08	up	XP_020921305.1	uncharacterized protein LOC110255823	-	-	-	-	-	-	-	-
100523676	1.51131	8.51371	-2.49118	7.49e-10	2.88e-08	down	XP_020953438.1	nuclear factor 1 A-type isoform X1	-	-	-	-	-	K09168	NFIA;	K09168 NFIA; nuclear factor I/A
102166764	23.5364	125.794	-2.41783	7.6e-10	2.91e-08	down	XP_020951814.1	collectin-12 isoform X1	-	-	-	-	-	K10062	COLEC12;	K10062 COLEC12; collectin sub-family member 12
XLOC_002843	0.639866	3.90873	-2.62366	7.78e-10	2.98e-08	down	-	-	-	-	-	-	-	-	-	-
100517321	37.7004	201.954	-2.42087	7.79e-10	2.98e-08	down	XP_020936483.1	TSC22 domain family protein 3 isoform X1	-	-	-	-	-	-	-	-
100155108	0.00606075	0.216696	-4.60328	7.81e-10	2.98e-08	down	XP_013852472.2	thrombospondin-3	-	-	-	-	-	K04659	THBS2S;	K04659 THBS2S; thrombospondin 2/3/4/5
494568	1268.96	6755.16	-2.41229	7.83e-10	2.98e-08	down	NP_001032810.1	cathepsin D precursor	Q4U1U4	Cathepsin D (EC 3.4.23.5)	proteolysis [GO:0006508]	extracellular space [GO:0005615]; lysosome [GO:0005764]	aspartic-type endopeptidase activity [GO:0004190]	K01379	CTSD;	K01379 CTSD; cathepsin D [EC:3.4.23.5]
100513485	31.7171	5.74222	2.46457	8e-10	3.04e-08	up	XP_013834402.1	TRAF-interacting protein with FHA domain-containing protein A	A0A8D1HFM3	FHA domain-containing protein	cytoplasmic pattern recognition receptor signaling pathway [GO:0002753]; I-kappaB kinase/NF-kappaB signaling [GO:0007249]; innate immune response [GO:0045087]; positive regulation of I-kappaB kinase/NF-kappaB signaling [GO:0043123]; protein homooligomerization [GO:0051260]	cytoplasm [GO:0005737]	-	-	-	-
100520974	1.77958	9.83028	-2.46049	8.31e-10	3.15e-08	down	XP_003131238.1	tripartite motif-containing protein 47	F1RVZ0	Tripartite motif containing 47 (Tripartite motif-containing protein 47)	-	cytosol [GO:0005829]	ubiquitin-protein transferase activity [GO:0004842]; zinc ion binding [GO:0008270]	K12023	TRIM47;	K12023 TRIM47; tripartite motif-containing protein 47
100155189	3.84075	21.4192	-2.47058	8.5e-10	3.21e-08	down	XP_020929367.1	calcineurin B homologous protein 3	-	-	-	-	-	K17612	TESC;	K17612 TESC; calcineurin B homologous protein 3
100516458	3.2962	18.6191	-2.49569	9.01e-10	3.4e-08	down	XP_005667839.2	tumor necrosis factor ligand superfamily member 18	A0A8D1FJJ0	Tumor necrosis factor ligand superfamily member 18	T cell proliferation involved in immune response [GO:0002309]; tumor necrosis factor-mediated signaling pathway [GO:0033209]	integral component of membrane [GO:0016021]	tumor necrosis factor receptor superfamily binding [GO:0032813]	K05479	TNFSF18;	K05479 TNFSF18; tumor necrosis factor ligand superfamily member 18
102167710	20.7361	3.82277	2.43967	9.12e-10	3.43e-08	up	XP_005672881.1	forkhead box protein S1 isoform X1	-	-	-	-	-	-	-	-
397439	32.5187	172.193	-2.40452	9.23e-10	3.47e-08	down	NP_001161887.1	sterol carrier protein 2	D0G7F1	Sterol carrier protein 2 (EC 2.3.1.155) (EC 2.3.1.16) (EC 2.3.1.176) (Acetyl-CoA C-myristoyltransferase) (Non-specific lipid-transfer protein) (Propanoyl-CoA C-acyltransferase) (SCP-2/3-oxoacyl-CoA thiolase) (SCP-2/thiolase) (SCP-chi) (Sterol carrier protein X)	lipid transport [GO:0006869]	mitochondrion [GO:0005739]; peroxisome [GO:0005777]	acetyl-CoA C-acyltransferase activity [GO:0003988]; acetyl-CoA C-myristoyltransferase activity [GO:0050633]; lipid binding [GO:0008289]; propanoyl-CoA C-acyltransferase activity [GO:0033814]; propionyl-CoA C2-trimethyltridecanoyltransferase activity [GO:0050632]	K08764	SCP2;	K08764 SCP2; sterol carrier protein 2 [EC:2.3.1.176]
100515246	3.7094	20.7333	-2.4748	9.5e-10	3.56e-08	down	XP_020944359.1	tumor protein D53 isoform X1	-	-	-	-	-	-	-	-
100522394	1871.41	9862.85	-2.39783	9.66e-10	3.61e-08	down	XP_005668163.1	vimentin isoform X1	A0A4X1UCD8	Vimentin	-	intermediate filament [GO:0005882]; nuclear matrix [GO:0016363]; plasma membrane [GO:0005886]	-	K07606	VIM;	K07606 VIM; vimentin
110255218	0	0.404661	-6.74395	9.81e-10	3.66e-08	down	XP_005653141.2	myomegalin-like isoform X1	-	-	-	-	-	-	-	-
100519114	0.885933	5.1194	-2.51478	1.1e-09	4.1e-08	down	XP_020930786.1	monocarboxylate transporter 14	-	-	-	-	-	K08190	SLC16A14;	K08190 SLC16A14; MFS transporter, MCP family, solute carrier family 16 (monocarboxylic acid transporters), member 14
100524132	1.61547	8.89633	-2.45853	1.1e-09	4.1e-08	down	XP_020939722.1	MPN domain-containing protein isoform X1	A0A8D1KZA2	MPN domain containing	-	-	metallopeptidase activity [GO:0008237]	-	-	-
110259360	0	0.15144	-6.72735	1.19e-09	4.41e-08	down	XP_020939710.1	semaphorin-6B isoform X1	-	-	-	-	-	K06842	SEMA6;	K06842 SEMA6; semaphorin 6
100515074	0.0357664	0.683358	-3.99274	1.21e-09	4.47e-08	down	XP_020939538.1	ELAV-like protein 3 isoform X3	-	-	-	-	-	K13208	ELAVL2_3_4;	K13208 ELAVL2_3_4; ELAV like protein 2/3/4
100037941	60.4439	11.5413	2.38871	1.22e-09	4.49e-08	up	XP_020948829.1	cAMP-specific 3\\',5\\'-cyclic phosphodiesterase 4B isoform X1	B3TNN4	Phosphodiesterase (EC 3.1.4.-)	cAMP catabolic process [GO:0006198]; signal transduction [GO:0007165]	-	3',5'-cyclic-AMP phosphodiesterase activity [GO:0004115]; metal ion binding [GO:0046872]	K13293	PDE4;	K13293 PDE4; cAMP-specific phosphodiesterase 4 [EC:3.1.4.53]
110258732	231.026	44.256	2.3841	1.22e-09	4.49e-08	up	XP_020937663.1	LOW QUALITY PROTEIN: olfactory receptor 2B11-like	-	-	-	-	-	-	-	-
396893	334.311	64.1313	2.38214	1.25e-09	4.61e-08	up	NP_001090885.1	interferon-induced GTP-binding protein Mx2	A0PJ12	MX2	-	-	GTPase activity [GO:0003924]; GTP binding [GO:0005525]	-	-	-
100154788	0.00482608	0.206809	-5.12567	1.41e-09	5.17e-08	down	XP_001927156.2	LOW QUALITY PROTEIN: polycystic kidney disease 2-like 1 protein	-	-	-	-	-	K04990	PKD2L1;	K04990 PKD2L1; polycystin 2L1
100303726	0.477666	5.28844	-3.23116	1.42e-09	5.2e-08	down	NP_001158330.1	adropin	C8CK84	Energy homeostasis associated protein	positive regulation of Notch signaling pathway [GO:0045747]	integral component of membrane [GO:0016021]; plasma membrane [GO:0005886]	-	-	-	-
100738704	23.4687	4.43538	2.40174	1.46e-09	5.34e-08	up	XP_013853654.1	TNFAIP3-interacting protein 3	A0A287B0A1	TNFAIP3 interacting protein 3	cellular response to lipopolysaccharide [GO:0071222]; negative regulation of I-kappaB kinase/NF-kappaB signaling [GO:0043124]	-	-	-	-	-
397095	3.189	16.8881	-2.40293	1.47e-09	5.35e-08	down	XP_020927758.1	gamma-glutamyltranspeptidase 1 isoform X1	A0A5K1UGB8	Glutathione hydrolase (EC 2.3.2.2) (EC 3.4.19.13) (Gamma-glutamyltransferase) (Gamma-glutamyltranspeptidase)	cysteine biosynthetic process [GO:0019344]; glutathione biosynthetic process [GO:0006750]; glutathione catabolic process [GO:0006751]; regulation of immune system process [GO:0002682]; regulation of inflammatory response [GO:0050727]; spermatogenesis [GO:0007283]	integral component of membrane [GO:0016021]; vesicle [GO:0031982]	acyltransferase activity [GO:0016746]; glutathione hydrolase activity [GO:0036374]	K18592	GGT1_5;	K18592 GGT1_5; gamma-glutamyltranspeptidase / glutathione hydrolase / leukotriene-C4 hydrolase [EC:2.3.2.2 3.4.19.13 3.4.19.14]
100515210	1.91994	11.0846	-2.5571	1.48e-09	5.41e-08	down	XP_013844353.1	cyclin-dependent kinase 4 inhibitor C	F1S6F7	Cyclin dependent kinase inhibitor 2C (Cyclin-dependent kinase 4 inhibitor C)	negative regulation of cell growth [GO:0030308]; negative regulation of cell population proliferation [GO:0008285]; negative regulation of stem cell proliferation [GO:2000647]; regulation of cyclin-dependent protein serine/threonine kinase activity [GO:0000079]; regulation of G1/S transition of mitotic cell cycle [GO:2000045]; stem cell proliferation [GO:0072089]	cytoplasm [GO:0005737]; nucleus [GO:0005634]	cyclin-dependent protein serine/threonine kinase inhibitor activity [GO:0004861]; protein kinase binding [GO:0019901]	K06622	CDKN2C;	K06622 CDKN2C; cyclin-dependent kinase inhibitor 2C
100191062	0.575853	0.0491302	3.41066	1.5e-09	5.45e-08	up	NP_001129684.1	hyaluronan synthase 1	B5U9J9	Hyaluronan synthase 1	hyaluronan biosynthetic process [GO:0030213]	integral component of membrane [GO:0016021]	hyaluronan synthase activity [GO:0050501]	K00752	hasA;	K00752 hasA; hyaluronan synthase [EC:2.4.1.212]
110258363	2.58305	13.9048	-2.42205	1.5e-09	5.45e-08	down	XP_020937301.1	uncharacterized protein C14orf80 homolog isoform X1	-	-	-	-	-	-	-	-
414381	360.289	69.7878	2.3681	1.52e-09	5.5e-08	up	XP_020930358.1	CASP8 and FADD-like apoptosis regulator isoform X1	Q6QN97	Cellular FLICE-like inhibitory protein long form (FLICE-like inhibitory protein long form)	proteolysis [GO:0006508]; regulation of apoptotic process [GO:0042981]	cytoplasm [GO:0005737]	cysteine-type endopeptidase activity [GO:0004197]	K04724	CFLAR;	K04724 CFLAR; CASP8 and FADD-like apoptosis regulator
100515882	0.0740172	0.691083	-3.13465	1.58e-09	5.71e-08	down	XP_020940271.1	transmembrane protein 232 isoform X1	A0A8D2BQ29	Transmembrane protein 232	-	-	-	-	-	-
100627962	1.70902	0.158878	3.40115	1.58e-09	5.71e-08	up	XP_020944332.1	transmembrane protein C1orf162 homolog isoform X1	I3LST1	Chromosome 4 C1orf162 homolog	-	integral component of membrane [GO:0016021]	-	-	-	-
102165384	0.186725	1.10707	-2.58756	1.68e-09	6.04e-08	down	XP_020947749.1	DENN domain-containing protein 5B isoform X1	-	-	-	-	-	K20164	DENND5;	K20164 DENND5; DENN domain-containing protein 5
397053	0.932362	0.0546838	3.98062	1.68e-09	6.04e-08	up	NP_999158.1	interleukin-12 subunit alpha	Q29053	Interleukin-12 subunit alpha (IL-12A) (Cytotoxic lymphocyte maturation factor 35 kDa subunit) (CLMF p35) (IL-12 subunit p35)	immune response [GO:0006955]	extracellular space [GO:0005615]	cytokine activity [GO:0005125]; growth factor activity [GO:0008083]; interleukin-12 receptor binding [GO:0005143]	K05406	IL12A;	K05406 IL12A; interleukin 12A
100513075	3.94146	0.704534	2.47625	1.69e-09	6.05e-08	up	XP_013850886.1	zinc finger CW-type PWWP domain protein 1 isoform X1	A0A4X1UDI3	Zinc finger CW-type and PWWP domain containing 1	-	-	zinc ion binding [GO:0008270]	-	-	-
100525559	86.5701	16.7909	2.36601	1.69e-09	6.05e-08	up	XP_003122917.2	LOW QUALITY PROTEIN: pyruvate dehydrogenase protein X component, mitochondrial	A0A8D0UCV3	Dihydrolipoamide acetyltransferase component of pyruvate dehydrogenase complex (EC 2.3.1.-)	acetyl-CoA biosynthetic process from pyruvate [GO:0006086]	mitochondrial matrix [GO:0005759]; pyruvate dehydrogenase complex [GO:0045254]	acyltransferase activity [GO:0016746]	K13997	PDHX;	K13997 PDHX; dihydrolipoamide dehydrogenase-binding protein of pyruvate dehydrogenase complex
100522336	2.26206	12.0095	-2.40886	1.72e-09	6.15e-08	down	XP_020956387.1	mitochondrial sodium/hydrogen exchanger 9B2 isoform X1	M3TYX0	Solute carrier family 9, subfamily B (NHA2, cation proton antiporter 2), member 2	flagellated sperm motility [GO:0030317]	integral component of membrane [GO:0016021]	sodium:proton antiporter activity [GO:0015385]	-	-	-
397504	0.110714	0.930363	-3.02896	1.75e-09	6.23e-08	down	NP_999431.1	5\\'-AMP-activated protein kinase catalytic subunit alpha-2	C9W108	5'-AMP-activated protein kinase catalytic subunit alpha-2 (EC 2.7.11.1) (EC 2.7.11.27) (EC 2.7.11.31) (Acetyl-CoA carboxylase kinase) (Hydroxymethylglutaryl-CoA reductase kinase)	cellular response to calcium ion [GO:0071277]; cellular response to glucose starvation [GO:0042149]; cellular response to glucose stimulus [GO:0071333]; cellular response to oxidative stress [GO:0034599]; cellular response to prostaglandin E stimulus [GO:0071380]; cellular response to xenobiotic stimulus [GO:0071466]; lipid biosynthetic process [GO:0008610]; lipid droplet disassembly [GO:1905691]…	axon [GO:0030424]; cytoplasmic stress granule [GO:0010494]; dendrite [GO:0030425]; Golgi apparatus [GO:0005794]; neuronal cell body [GO:0043025]; nuclear speck [GO:0016607]; nucleotide-activated protein kinase complex [GO:0031588]	[acetyl-CoA carboxylase] kinase activity [GO:0050405]; [hydroxymethylglutaryl-CoA reductase (NADPH)] kinase activity [GO:0047322]; AMP-activated protein kinase activity [GO:0004679]; ATP binding [GO:0005524]; chromatin binding [GO:0003682]; histone serine kinase activity [GO:0035174]; metal ion binding [GO:0046872]; protein serine/threonine/tyrosine kinase activity [GO:0004712]; protein serine ki…	K07198	PRKAA;	K07198 PRKAA; 5'-AMP-activated protein kinase, catalytic alpha subunit [EC:2.7.11.11]
100521577	0.0168629	0.302957	-3.78504	1.84e-09	6.55e-08	down	XP_013836354.1	kinesin-like protein KIF18B isoform X1	A0A5G2QRZ8	Kinesin-like protein	microtubule-based movement [GO:0007018]	microtubule [GO:0005874]	ATP binding [GO:0005524]; microtubule binding [GO:0008017]; microtubule motor activity [GO:0003777]	-	-	-
100153143	8.65662	44.4764	-2.36078	1.86e-09	6.6e-08	down	XP_003125938.5	breast cancer anti-estrogen resistance protein 3 isoform X1	A0A8D1PDA1	BCAR3 adaptor protein, NSP family member	small GTPase mediated signal transduction [GO:0007264]	-	guanyl-nucleotide exchange factor activity [GO:0005085]; phosphotyrosine residue binding [GO:0001784]	-	-	-
100152714	8.11933	42.358	-2.381	1.86e-09	6.6e-08	down	XP_001924497.3	carbonic anhydrase 13 isoform X1	F1RXC0	Carbonic anhydrase (EC 4.2.1.1)	-	-	carbonate dehydratase activity [GO:0004089]; zinc ion binding [GO:0008270]	K01672	CA;	K01672 CA; carbonic anhydrase [EC:4.2.1.1]
100511343	0.197185	1.46208	-2.82545	1.97e-09	6.97e-08	down	XP_020919150.1	platelet glycoprotein 4-like	A0A4X1SJP5	Platelet glycoprotein 4 (Glycoprotein IIIb) (PAS IV) (PAS-4) (Platelet glycoprotein IV)	cell adhesion [GO:0007155]; cell surface receptor signaling pathway [GO:0007166]; immune response [GO:0006955]; lipid transport [GO:0006869]	apical plasma membrane [GO:0016324]; Golgi apparatus [GO:0005794]; integral component of membrane [GO:0016021]; membrane raft [GO:0045121]	-	-	-	-
100157650	0.427139	0.0166022	4.51516	2.02e-09	7.12e-08	up	XP_001927902.4	putative thiamine transporter SLC35F3 isoform X1	F1RGW1	Putative thiamine transporter SLC35F3 isoform 2 (Solute carrier family 35 member F3)	thiamine transport [GO:0015888]	integral component of membrane [GO:0016021]	-	K15288	SLC35F3_4;	K15288 SLC35F3_4; solute carrier family 35, member F3/4
100515546	0.111108	1.33497	-3.4411	2.11e-09	7.42e-08	down	XP_003126463.1	sarcospan	A0A8D1PV01	Sarcospan	-	dystrophin-associated glycoprotein complex [GO:0016010]; integral component of plasma membrane [GO:0005887]; transport vesicle [GO:0030133]	-	K22194	SSPN;	K22194 SSPN; sarcospan
100521555	0.193655	1.17733	-2.62142	2.22e-09	7.8e-08	down	XP_020948195.1	contactin-1 isoform X1	A0A8D1A8J6	Contactin 1	neuron projection development [GO:0031175]	membrane [GO:0016020]	-	K06759	CNTN1;	K06759 CNTN1; contactin 1
100158057	0	0.432795	-6.65467	2.27e-09	7.95e-08	down	XP_013841356.1	ankyrin repeat and SOCS box protein 9 isoform X1	A0A4X1UV88	Ankyrin repeat and SOCS box protein 9	-	-	-	K10331	ASB9;	K10331 ASB9; ankyrin repeat and SOCS box protein 9
100515686	375.54	74.0013	2.34332	2.27e-09	7.95e-08	up	XP_003131634.1	transmembrane protein 92	A0A287AEA9	Transmembrane protein 92	-	integral component of membrane [GO:0016021]; nucleoplasm [GO:0005654]	-	-	-	-
110259214	0.134536	1.51476	-3.43471	2.3e-09	8.06e-08	down	XP_020938258.1	interferon-induced transmembrane protein 10	-	-	-	-	-	K06566	IFITM;	K06566 IFITM; interferon induced transmembrane protein
100518396	4.42737	0.793314	2.47727	2.4e-09	8.37e-08	up	XP_020923144.1	TNF receptor-associated factor 4	-	-	-	-	-	K09848	TRAF4;	K09848 TRAF4; TNF receptor-associated factor 4
100511935	0.112494	0.883669	-2.9747	2.43e-09	8.46e-08	down	XP_020951295.1	synaptotagmin-like protein 1 isoform X1	A0A5G2QEC8	Synaptotagmin like 1	exocytosis [GO:0006887]; intracellular protein transport [GO:0006886]	plasma membrane [GO:0005886]	small GTPase binding [GO:0031267]	K17598	SYTL;	K17598 SYTL; synaptotagmin-like protein
100625050	127.412	25.142	2.3411	2.44e-09	8.47e-08	up	XP_003482944.1	epithelial-stromal interaction protein 1 isoform X1	A0A8D1GE55	Epithelial stromal interaction 1	-	-	-	-	-	-
396972	514.971	102.115	2.33433	2.46e-09	8.55e-08	up	NP_999097.2	galectin-9 isoform 1	Q9XSM9	Galectin	-	-	carbohydrate binding [GO:0030246]	K10093	LGALS9;	K10093 LGALS9; galectin-9
100628197	1.39938	7.4945	-2.41371	2.47e-09	8.56e-08	down	NP_001230283.1	delta(24)-sterol reductase	A0A8D1KAM6	24-dehydrocholesterol reductase	-	integral component of membrane [GO:0016021]	FAD binding [GO:0071949]	K09828	DHCR24;	K09828 DHCR24; Delta24-sterol reductase [EC:1.3.1.72 1.3.1.-]
110258710	40.4665	7.85567	2.36394	2.57e-09	8.9e-08	up	XP_020937632.1	C-type lectin domain family 4 member D-like isoform X1	-	-	-	-	-	K10058	CLEC4D;	K10058 CLEC4D; C-type lectin domain family 4 member D
100157198	4.57845	23.0396	-2.33088	2.68e-09	9.25e-08	down	XP_001925718.2	cadherin-23 isoform X6	A0A8D1RR20	Cadherin-23	homophilic cell adhesion via plasma membrane adhesion molecules [GO:0007156]; inner ear receptor cell stereocilium organization [GO:0060122]; locomotory behavior [GO:0007626]; sensory perception of sound [GO:0007605]	integral component of membrane [GO:0016021]; plasma membrane [GO:0005886]; stereocilium [GO:0032420]	calcium ion binding [GO:0005509]	K06813	CDH23;	K06813 CDH23; cadherin 23
100520674	0	0.0758808	-6.63725	2.75e-09	9.48e-08	down	XP_013853381.2	kinesin-like protein KIF21A isoform X1	-	-	-	-	-	K10395	KIF4_21_27;	K10395 KIF4_21_27; kinesin family member 4/21/27
100153995	0.398803	2.40868	-2.58462	2.77e-09	9.54e-08	down	XP_020953580.1	G-protein coupled receptor 176 isoform X1	-	-	-	-	-	K08442	GPR176;	K08442 GPR176; G protein-coupled receptor 176
404698	0.776337	4.39131	-2.48778	2.84e-09	9.75e-08	down	NP_999606.1	hyaluronidase-1 precursor	Q6RHW4	Hyaluronidase-1 (Hyal-1) (EC 3.2.1.35) (Hyaluronoglucosaminidase-1)	carbohydrate metabolic process [GO:0005975]; cartilage development [GO:0051216]; cellular response to interleukin-1 [GO:0071347]; cellular response to pH [GO:0071467]; cellular response to platelet-derived growth factor stimulus [GO:0036120]; cellular response to UV-B [GO:0071493]; hyaluronan biosynthetic process [GO:0030213]; hyaluronan catabolic process [GO:0030214]; hyaluronan metabolic proces…	cytoplasm [GO:0005737]; cytoplasmic vesicle [GO:0031410]; extracellular space [GO:0005615]; hyaluranon cable [GO:0036117]; lysosome [GO:0005764]	hyaluronan synthase activity [GO:0050501]; hyalurononglucosaminidase activity [GO:0004415]	K01197	hya;	K01197 hya; hyaluronoglucosaminidase [EC:3.2.1.35]
100521253	6.98972	35.0953	-2.32789	2.86e-09	9.81e-08	down	XP_020940121.1	LOW QUALITY PROTEIN: ras GTPase-activating-like protein IQGAP2	-	-	-	-	-	K05767	IQGAP2_3;	K05767 IQGAP2_3; Ras GTPase-activating-like protein IQGAP2/3
100157437	53.8296	10.5661	2.34831	2.88e-09	9.84e-08	up	NP_001172113.1	regulator of G-protein signaling 4	-	-	-	-	-	K16449	RGS;	K16449 RGS; regulator of G-protein signaling
396978	5.12758	26.0499	-2.34473	2.9e-09	9.88e-08	down	NP_999103.1	succinyl-CoA:3-ketoacid coenzyme A transferase 1, mitochondrial precursor	A0A8D0YZW9	Succinyl-CoA:3-ketoacid-coenzyme A transferase (EC 2.8.3.5)	ketone body catabolic process [GO:0046952]	mitochondrion [GO:0005739]	CoA-transferase activity [GO:0008410]	K01027	OXCT;	K01027 OXCT; 3-oxoacid CoA-transferase [EC:2.8.3.5]
403162	56.5255	282.973	-2.3235	2.98e-09	1.01e-07	down	NP_001231450.1	insulin-induced gene 1 protein	A0A4X1U6V6	Insulin-induced gene protein	cholesterol biosynthetic process [GO:0006695]; cholesterol homeostasis [GO:0042632]; cranial suture morphogenesis [GO:0060363]; inner ear morphogenesis [GO:0042472]; middle ear morphogenesis [GO:0042474]; negative regulation of cargo loading into COPII-coated vesicle [GO:1901303]; negative regulation of fat cell differentiation [GO:0045599]; negative regulation of fatty acid biosynthetic process …	SREBP-SCAP-Insig complex [GO:0032937]	oxysterol binding [GO:0008142]	-	-	-
100521819	0.226814	2.03956	-3.01914	3.06e-09	1.04e-07	down	XP_003131926.2	protein FAM64A	A0A8D1JLH1	PICALM interacting mitotic regulator	-	-	-	-	-	-
100515868	1.62811	8.50462	-2.38292	3.06e-09	1.04e-07	down	XP_020934270.1	5\\'-AMP-activated protein kinase subunit gamma-2 isoform X1	-	-	-	-	-	K07200	PRKAG;	K07200 PRKAG; 5'-AMP-activated protein kinase, regulatory gamma subunit
100154500	31.7816	6.3111	2.33202	3.06e-09	1.04e-07	up	NP_001279034.1	deoxynucleoside triphosphate triphosphohydrolase SAMHD1	A0A023VTS2	Deoxynucleoside triphosphate triphosphohydrolase SAMHD1	dATP catabolic process [GO:0046061]; defense response to virus [GO:0051607]; dGTP catabolic process [GO:0006203]; DNA repair [GO:0006281]; DNA replication [GO:0006260]; modulation by host of viral RNA genome replication [GO:0044830]; negative regulation of viral life cycle [GO:1903901]; positive regulation of DNA-templated transcription [GO:0045893]; protein homotetramerization [GO:0051289]; regu…	chromosome [GO:0005694]; nucleoplasm [GO:0005654]; nucleus [GO:0005634]; plasma membrane [GO:0005886]	dGTPase activity [GO:0008832]; dGTP binding [GO:0032567]; nucleic acid binding [GO:0003676]; RNA binding [GO:0003723]; zinc ion binding [GO:0008270]	K22544	SAMHD1;	K22544 SAMHD1; deoxynucleoside triphosphate triphosphohydrolase SAMHD1 [EC:3.1.5.-]
100626412	1.0714	0.0652745	3.91393	3.11e-09	1.05e-07	up	XP_020918235.1	ras-related protein Rab-30	-	-	-	-	-	K07917	RAB30;	K07917 RAB30; Ras-related protein Rab-30
396628	72.5571	14.4963	2.32332	3.2e-09	1.08e-07	up	XP_020946767.1	vitamin D3 receptor isoform X1	A3RGC1	Vitamin D3 receptor (VDR) (1,25-dihydroxyvitamin D3 receptor) (Nuclear receptor subfamily 1 group I member 1)	apoptotic process involved in mammary gland involution [GO:0060057]; calcium ion transport [GO:0006816]; cell differentiation [GO:0030154]; cell morphogenesis [GO:0000902]; cellular calcium ion homeostasis [GO:0006874]; decidualization [GO:0046697]; intestinal absorption [GO:0050892]; lactation [GO:0007595]; mammary gland branching involved in pregnancy [GO:0060745]; mRNA transcription by RNA pol…	cytosol [GO:0005829]; nucleoplasm [GO:0005654]; receptor complex [GO:0043235]; RNA polymerase II transcription regulator complex [GO:0090575]	calcitriol binding [GO:1902098]; lithocholic acid binding [GO:1902121]; lithocholic acid receptor activity [GO:0038186]; nuclear receptor activity [GO:0004879]; nuclear retinoid X receptor binding [GO:0046965]; RNA polymerase II cis-regulatory region sequence-specific DNA binding [GO:0000978]; vitamin D response element binding [GO:0070644]; zinc ion binding [GO:0008270]	K08539	VDR;	K08539 VDR; vitamin D3 receptor
100415810	0.115334	0.968784	-3.00902	3.25e-09	1.09e-07	down	NP_001171388.1	spermatogenesis-associated protein 6	D5K8A1	Spermatogenesis associated 6 (Spermatogenesis-associated protein 6 isoform 1) (Spermatosis associated 6)	motile cilium assembly [GO:0044458]; spermatogenesis [GO:0007283]	sperm connecting piece [GO:0097224]	myosin light chain binding [GO:0032027]	K23224	SPATA6;	K23224 SPATA6; spermatogenesis-associated protein 6
100524681	0.2637	0.0202098	3.61346	3.34e-09	1.12e-07	up	XP_003127060.3	zinc finger protein 507 isoform X1	-	-	-	-	-	-	-	-
100157521	164.498	33.0983	2.31323	3.37e-09	1.13e-07	up	XP_020927674.1	long-chain-fatty-acid--CoA ligase 5 isoform X1	D3K5K4	Long-chain-fatty-acid--CoA ligase (EC 6.2.1.15) (EC 6.2.1.3) (Acyl-CoA synthetase) (Long-chain acyl-CoA synthetase)	-	integral component of membrane [GO:0016021]	ATP binding [GO:0005524]; long-chain fatty acid-CoA ligase activity [GO:0004467]	K01897	ACSL;	K01897 ACSL; long-chain acyl-CoA synthetase [EC:6.2.1.3]
110258455	7.20333	1.18929	2.5973	3.46e-09	1.16e-07	up	XP_020937377.1	HIG1 domain family member 1C	-	-	-	-	-	-	-	-
100526055	0.345938	2.86832	-2.94908	3.55e-09	1.18e-07	down	XP_003127553.1	transmembrane protein 88B	A0A287B8A0	Transmembrane protein 88B	-	integral component of membrane [GO:0016021]; plasma membrane [GO:0005886]	PDZ domain binding [GO:0030165]	-	-	-
100521480	8.85129	44.8354	-2.33681	3.55e-09	1.18e-07	down	NP_001302503.1	glutathione S-transferase kappa 1	A0A4X1V0V8	Glutathione S-transferase kappa (EC 2.5.1.18)	glutathione metabolic process [GO:0006749]	cytoplasm [GO:0005737]; intracellular membrane-bounded organelle [GO:0043231]	glutathione peroxidase activity [GO:0004602]; glutathione transferase activity [GO:0004364]	K13299	GSTK1;	K13299 GSTK1; glutathione S-transferase kappa 1 [EC:2.5.1.18]
110258192	0	0.350948	-6.61189	3.56e-09	1.19e-07	down	XP_020937037.1	P2Y purinoceptor 8	-	-	-	-	-	K08386	P2RY8;	K08386 P2RY8; P2Y purinoceptor 8
100157139	0.349186	2.06138	-2.57075	3.57e-09	1.19e-07	down	XP_020925296.1	probable inactive glycosyltransferase 25 family member 3 isoform X1	A0A5G2RD67	Cerebral endothelial cell adhesion molecule	-	-	-	-	-	-
396613	2215.92	447.952	2.3065	3.65e-09	1.21e-07	up	NP_001123418.1	C-C motif chemokine 5 precursor	Q2EN89	C-C motif chemokine	cellular response to interferon-gamma [GO:0071346]; cellular response to interleukin-1 [GO:0071347]; cellular response to tumor necrosis factor [GO:0071356]; chemokine-mediated signaling pathway [GO:0070098]; epithelial cell proliferation [GO:0050673]; G protein-coupled receptor signaling pathway [GO:0007186]; inflammatory response [GO:0006954]; lymphocyte chemotaxis [GO:0048247]; monocyte chemot…	cytoplasm [GO:0005737]; extracellular space [GO:0005615]	CCR1 chemokine receptor binding [GO:0031726]; CCR chemokine receptor binding [GO:0048020]; chemokine activity [GO:0008009]	K12499	CCL5;	K12499 CCL5; C-C motif chemokine 5
100739254	0.386957	2.38417	-2.59297	3.88e-09	1.28e-07	down	XP_020951842.1	ankyrin repeat domain-containing protein 29 isoform X1	-	-	-	-	-	-	-	-
100511292	3.57595	0.694037	2.36529	3.89e-09	1.28e-07	up	XP_020942830.1	adhesion G-protein coupled receptor G6 isoform X1	-	-	-	-	-	K08463	ADGRG6;	K08463 ADGRG6; adhesion G-protein coupled receptor G6
102158186	388.052	78.666	2.3024	3.95e-09	1.3e-07	up	XP_013837830.2	very-long-chain (3R)-3-hydroxyacyl-CoA dehydratase 2	-	-	-	-	-	K10703	HACD;	K10703 HACD; very-long-chain (3R)-3-hydroxyacyl-CoA dehydratase [EC:4.2.1.134]
106509502	0.276558	1.51571	-2.4625	3.96e-09	1.3e-07	down	XP_020941038.1	uncharacterized protein KIAA0825 homolog isoform X1	-	-	-	-	-	-	-	-
100516891	1.39177	7.91039	-2.50631	4e-09	1.31e-07	down	XP_013839279.1	protein FAM122A-like isoform X1	K7GSD3	Clathrin_bdg domain-containing protein	-	cytoplasm [GO:0005737]	protein serine/threonine phosphatase inhibitor activity [GO:0004865]	-	-	-
100525135	0.184913	1.36206	-2.83043	4.17e-09	1.37e-07	down	XP_005657711.2	AP-3 complex subunit mu-2 isoform X1	-	-	-	-	-	K12398	AP3M;	K12398 AP3M; AP-3 complex subunit mu
110257126	1.19606	6.56226	-2.44449	4.32e-09	1.41e-07	down	XP_020931607.1	G-protein coupled receptor 35 isoform X1	-	-	-	-	-	K04276	CXCR8;	K04276 CXCR8; C-X-C chemokine receptor type 8
397564	137.548	27.8677	2.30303	4.33e-09	1.41e-07	up	XP_020937150.1	proheparin-binding EGF-like growth factor isoform X1	Q01580	Proheparin-binding EGF-like growth factor [Cleaved into: Heparin-binding EGF-like growth factor (HB-EGF) (HBEGF)]	cell chemotaxis [GO:0060326]; epidermal growth factor receptor signaling pathway [GO:0007173]; ERBB2-EGFR signaling pathway [GO:0038134]; ERBB2-ERBB4 signaling pathway [GO:0038135]; positive regulation of cell population proliferation [GO:0008284]; positive regulation of epidermal growth factor-activated receptor activity [GO:0045741]; positive regulation of keratinocyte migration [GO:0051549]; p…	cell surface [GO:0009986]; extracellular space [GO:0005615]; integral component of plasma membrane [GO:0005887]	epidermal growth factor receptor binding [GO:0005154]; growth factor activity [GO:0008083]; heparin binding [GO:0008201]; transmembrane receptor protein tyrosine kinase activator activity [GO:0030297]	K08523	HBEGF;	K08523 HBEGF; heparin-binding EGF-like growth factor
100625859	1.17216	0.220962	2.407	4.34e-09	1.42e-07	up	NP_001302701.1	methylcytosine dioxygenase TET1	A0A4X1TN68	Methylcytosine dioxygenase TET (EC 1.14.11.n2)	5-methylcytosine catabolic process [GO:0006211]; DNA demethylation [GO:0080111]	chromosome [GO:0005694]; nucleus [GO:0005634]	DNA binding [GO:0003677]; methylcytosine dioxygenase activity [GO:0070579]; zinc ion binding [GO:0008270]	K13097	TET1;	K13097 TET1; methylcytosine dioxygenase [EC:1.14.11.-]
100621421	8.23603	40.7226	-2.30478	4.52e-09	1.47e-07	down	XP_003355301.2	acidic mammalian chitinase-like isoform X1	A0A8D0SGP5	Chitinase (EC 3.2.1.14)	carbohydrate metabolic process [GO:0005975]; chitin catabolic process [GO:0006032]	extracellular region [GO:0005576]	chitinase activity [GO:0004568]; chitin binding [GO:0008061]	K01183	E3.2.1.14;	K01183 E3.2.1.14; chitinase [EC:3.2.1.14]
100510956	0.0211643	0.265782	-3.69873	4.58e-09	1.49e-07	down	XP_020942007.1	general transcription factor II-I repeat domain-containing protein 1 isoform X1	-	-	-	-	-	K03121	TFII-I;	K03121 TFII-I; transcription initiation factor TFII-I
100621675	23.7734	117.116	-2.29988	4.65e-09	1.51e-07	down	XP_013852990.1	ras-related C3 botulinum toxin substrate 2 isoform X1	A0A4X1ULH9	Rac family small GTPase 2	small GTPase mediated signal transduction [GO:0007264]	membrane [GO:0016020]	GTPase activity [GO:0003924]; GTP binding [GO:0005525]	K07860	RAC2;	K07860 RAC2; Ras-related C3 botulinum toxin substrate 2
110255242	1.24977	6.54581	-2.38241	4.72e-09	1.53e-07	down	XP_013850230.1	megakaryocyte-associated tyrosine-protein kinase isoform X1	A0A287B8P3	Tyrosine-protein kinase (EC 2.7.10.2)	adaptive immune response [GO:0002250]	plasma membrane [GO:0005886]	ATP binding [GO:0005524]; non-membrane spanning protein tyrosine kinase activity [GO:0004715]	-	-	-
100157377	0.303104	2.24501	-2.94776	4.73e-09	1.53e-07	down	XP_020927672.1	ectodysplasin-A receptor-associated adapter protein isoform X2	I3LDN7	EDAR associated death domain (Ectodysplasin-A receptor-associated adapter protein)	signal transduction [GO:0007165]	-	-	K23324	EDARADD;	K23324 EDARADD; ectodysplasin-A receptor-associated adapter protein
100152253	295.482	60.4598	2.28901	4.79e-09	1.54e-07	up	XP_020942774.1	syntaxin-11 isoform X2	F1S731	Syntaxin 11 (Syntaxin-11 isoform X1)	exocytosis [GO:0006887]; intracellular protein transport [GO:0006886]; synaptic vesicle fusion to presynaptic active zone membrane [GO:0031629]; vesicle docking [GO:0048278]; vesicle fusion [GO:0006906]	endomembrane system [GO:0012505]; Golgi apparatus [GO:0005794]; integral component of membrane [GO:0016021]; plasma membrane [GO:0005886]; presynaptic active zone membrane [GO:0048787]; SNARE complex [GO:0031201]; synaptic vesicle [GO:0008021]	SNAP receptor activity [GO:0005484]; SNARE binding [GO:0000149]	K08487	STX11;	K08487 STX11; syntaxin 11
100621339	53.439	10.8404	2.30125	4.9e-09	1.58e-07	up	XP_003360359.1	serine/threonine-protein kinase pim-2	I3L8X4	Serine/threonine-protein kinase (EC 2.7.11.1)	G1/S transition of mitotic cell cycle [GO:0000082]; negative regulation of apoptotic process [GO:0043066]; negative regulation of cell population proliferation [GO:0008285]; protein autophosphorylation [GO:0046777]; protein stabilization [GO:0050821]; regulation of mitotic cell cycle [GO:0007346]; response to virus [GO:0009615]	cytoplasm [GO:0005737]	ATP binding [GO:0005524]; protein serine/threonine kinase activity [GO:0004674]; protein serine kinase activity [GO:0106310]	K08806	PIM2;	K08806 PIM2; proto-oncogene serine/threonine-protein kinase Pim-2 [EC:2.7.11.1]
100522293	247.812	50.8084	2.28612	4.94e-09	1.59e-07	up	XP_003135101.1	properdin isoform X1	A0A5G2RA87	Complement factor properdin	complement activation, alternative pathway [GO:0006957]	extracellular space [GO:0005615]; plasma membrane [GO:0005886]; secretory granule [GO:0030141]	-	K15412	CFP;	K15412 CFP; complement factor properdin
100520788	0	0.217466	-6.57677	4.97e-09	1.6e-07	down	XP_020949769.1	centromere protein T	-	-	-	-	-	K11512	CENPT;	K11512 CENPT; centromere protein T
100155841	1.44132	0.197397	2.85974	5e-09	1.6e-07	up	XP_020954293.1	mitogen-activated protein kinase 13 isoform X1	-	-	-	-	-	K04441	P38;	K04441 P38; p38 MAP kinase [EC:2.7.11.24]
100625866	3.11849	15.7821	-2.33452	5.07e-09	1.62e-07	down	XP_005652958.1	epoxide hydrolase 3	I3LC51	Epoxide hydrolase 3	epoxide metabolic process [GO:0097176]	integral component of membrane [GO:0016021]; intracellular membrane-bounded organelle [GO:0043231]	epoxide hydrolase activity [GO:0004301]; hydrolase activity [GO:0016787]	K22368	EPHX3;	K22368 EPHX3; epoxide hydrolase 3 [EC:3.3.2.10]
100524437	50.0216	10.1718	2.29749	5.1e-09	1.63e-07	up	XP_003126607.3	poly	I3LAD0	Poly [ADP-ribose] polymerase (PARP) (EC 2.4.2.-)	protein mono-ADP-ribosylation [GO:0140289]	nucleus [GO:0005634]	NAD+ ADP-ribosyltransferase activity [GO:0003950]; NAD+-protein ADP-ribosyltransferase activity [GO:1990404]	K15259	PARP7S;	K15259 PARP7S; poly [ADP-ribose] polymerase 7/11/12/13 [EC:2.4.2.30]
100037938	1198.12	246.404	2.2817	5.13e-09	1.63e-07	up	NP_001090914.2	monocyte differentiation antigen CD14 precursor	A7BG66	Monocyte differentiation antigen CD14 (Myeloid cell-specific leucine-rich glycoprotein)	inflammatory response [GO:0006954]; innate immune response [GO:0045087]	extracellular region [GO:0005576]; Golgi apparatus [GO:0005794]; membrane raft [GO:0045121]; plasma membrane [GO:0005886]	-	K04391	CD14;	K04391 CD14; monocyte differentiation antigen CD14
100626657	225.046	46.2686	2.28212	5.14e-09	1.64e-07	up	XP_020956418.1	probable E3 ubiquitin-protein ligase HERC6 isoform X1	-	-	-	-	-	K22372	HERC5_6;	K22372 HERC5_6; E3 ISG15--protein ligase [EC:2.3.2.-]
100521824	2.85791	14.2134	-2.31661	5.46e-09	1.74e-07	down	XP_020931101.1	ceramide kinase-like protein isoform X1	-	-	-	-	-	K19602	CERKL;	K19602 CERKL; ceramide kinase-like protein
100524016	0.0569722	0.71727	-3.45127	5.65e-09	1.79e-07	down	XP_003124743.2	mesothelin	-	-	-	-	-	K20733	MSLN;	K20733 MSLN; mesothelin
100144591	166.099	803.957	-2.27502	5.69e-09	1.8e-07	down	NP_001121924.1	cytochrome b reductase 1	A0A5G2QS92	Cytochrome b reductase 1	cellular iron ion homeostasis [GO:0006879]	integral component of membrane [GO:0016021]	oxidoreductase activity, acting on metal ions [GO:0016722]	K08370	CYBRD1;	K08370 CYBRD1; cytochrome b reductase 1 [EC:7.2.1.3]
100521494	0.362885	2.27625	-2.67044	5.81e-09	1.84e-07	down	XP_003125629.1	V-type proton ATPase subunit d 2	A0A4X1UE85	V-type proton ATPase subunit	-	apical plasma membrane [GO:0016324]; early endosome [GO:0005769]; proton-transporting V-type ATPase, V0 domain [GO:0033179]; vacuolar proton-transporting V-type ATPase complex [GO:0016471]	proton-transporting ATPase activity, rotational mechanism [GO:0046961]	K02146	ATPeV0D;	K02146 ATPeV0D; V-type H+-transporting ATPase subunit d
100156555	0.10396	0.948445	-3.21477	5.83e-09	1.84e-07	down	XP_020955126.1	zinc finger protein DPF3	-	-	-	-	-	K22198	BAF45B_C;	K22198 BAF45B_C; BRG1-associated factor 45B/C
397537	18.8367	91.377	-2.27824	5.88e-09	1.85e-07	down	NP_999451.1	lipoprotein lipase precursor	P49923	Lipoprotein lipase (LPL) (EC 3.1.1.34) (Phospholipase A1) (EC 3.1.1.32)	fatty acid biosynthetic process [GO:0006633]; lipid catabolic process [GO:0016042]; response to glucose [GO:0009749]; triglyceride catabolic process [GO:0019433]	chylomicron [GO:0042627]; extracellular space [GO:0005615]; plasma membrane [GO:0005886]; very-low-density lipoprotein particle [GO:0034361]	1-acyl-2-lysophosphatidylserine acylhydrolase activity [GO:0052740]; apolipoprotein binding [GO:0034185]; heparin binding [GO:0008201]; lipase activity [GO:0016298]; lipoprotein lipase activity [GO:0004465]; metal ion binding [GO:0046872]; phosphatidylserine 1-acylhydrolase activity [GO:0052739]; phospholipase A1 activity [GO:0008970]; phospholipase activity [GO:0004620]; triglyceride lipase acti…	K01059	LPL;	K01059 LPL; lipoprotein lipase [EC:3.1.1.34]
100158151	5.63271	1.04755	2.42739	6.2e-09	1.95e-07	up	XP_013833566.1	GRAM domain-containing protein 2 isoform X1	A0A4X1TE29	GRAM domain containing 2A	-	integral component of membrane [GO:0016021]	-	-	-	-
110260929	0.829649	4.36662	-2.39746	6.22e-09	1.95e-07	down	XP_020949642.1	uncharacterized protein LOC110260929	-	-	-	-	-	-	-	-
100516641	0.00216844	0.115146	-4.98097	6.33e-09	1.98e-07	down	XP_020921778.1	receptor tyrosine-protein kinase erbB-2 isoform X1	A0A0D4CYJ6	Receptor protein-tyrosine kinase (EC 2.7.10.1)	regulation of cell population proliferation [GO:0042127]; transmembrane receptor protein tyrosine kinase signaling pathway [GO:0007169]	integral component of membrane [GO:0016021]; plasma membrane region [GO:0098590]	ATP binding [GO:0005524]; transmembrane receptor protein tyrosine kinase activity [GO:0004714]	K05083	ERBB2;	K05083 ERBB2; receptor tyrosine-protein kinase erbB-2 [EC:2.7.10.1]
100511201	0.183335	1.6655	-3.15182	6.62e-09	2.07e-07	down	XP_020953119.1	fibronectin type III domain-containing protein 10	-	-	-	-	-	-	-	-
100739769	0.0975106	0.637092	-2.71707	6.65e-09	2.08e-07	down	XP_020953409.1	LOW QUALITY PROTEIN: zinc finger protein 521	-	-	-	-	-	-	-	-
100625806	2.66651	13.1093	-2.29524	6.72e-09	2.1e-07	down	XP_020928333.1	leucine zipper putative tumor suppressor 2 isoform X1	-	-	-	-	-	-	-	-
100622743	3.09499	14.9953	-2.27585	6.74e-09	2.1e-07	down	XP_013851483.2	rab11 family-interacting protein 5 isoform X1	A0A8D1CL75	RAB11 family interacting protein 5	protein transport [GO:0015031]	endosome [GO:0005768]; membrane [GO:0016020]	small GTPase binding [GO:0031267]	K12484	RAB11FIP1_2_5;	K12484 RAB11FIP1_2_5; Rab11 family-interacting protein 1/2/5
100738652	0.447446	2.29758	-2.35521	6.88e-09	2.14e-07	down	XP_020919031.1	neurabin-1 isoform X1	-	-	-	-	-	K17551	PPP1R9;	K17551 PPP1R9; neurabin
100151816	56.3459	11.7002	2.26757	7.15e-09	2.22e-07	up	NP_001302501.1	interferon induced protein with tetratricopeptide repeats 5	I6WV32	Interferon-induced protein with tetratricopeptide repeats 5	-	-	-	-	-	-
397015	0.507913	3.42333	-2.69024	7.16e-09	2.22e-07	down	XP_013840336.1	securin isoform X1	A0A8D1HTD3	Securin	homologous chromosome segregation [GO:0045143]; mitotic sister chromatid cohesion [GO:0007064]	cytoplasm [GO:0005737]; nucleus [GO:0005634]	cysteine-type endopeptidase inhibitor activity [GO:0004869]	K06635	PTTG;	K06635 PTTG; securin
100516047	8.28941	39.9612	-2.2697	7.32e-09	2.26e-07	down	NP_001231354.1	excitatory amino acid transporter 1 isoform 1	A0A4X1TC18	Amino acid transporter	anion transmembrane transport [GO:0098656]; L-alpha-amino acid transmembrane transport [GO:1902475]; L-amino acid transport [GO:0015807]	integral component of membrane [GO:0016021]	symporter activity [GO:0015293]	K05614	SLC1A3;	K05614 SLC1A3; solute carrier family 1 (glial high affinity glutamate transporter), member 3
100521812	3.78583	18.4791	-2.28491	7.39e-09	2.28e-07	down	XP_013834980.1	sialate O-acetylesterase isoform X1	A0A8D1CE39	Sialic acid acetylesterase	-	-	sialate O-acetylesterase activity [GO:0001681]	K05970	SIAE;	K05970 SIAE; sialate O-acetylesterase [EC:3.1.1.53]
100514810	0.569973	4.30629	-2.90694	8.05e-09	2.48e-07	down	NP_001231926.1	PCNA-associated factor	F1S0A4	PCNA-associated factor (PCNA-associated factor of 15 kDa) (PCNA-clamp-associated factor)	cellular response to DNA damage stimulus [GO:0006974]; regulation of cell cycle [GO:0051726]	nucleus [GO:0005634]; perinuclear region of cytoplasm [GO:0048471]	-	-	-	-
100151747	0.829959	0.0839049	3.26846	8.05e-09	2.48e-07	up	XP_020923860.1	leucine-rich repeat-containing protein 2 isoform X1	Q6YT37	Leucine-rich repeat-containing 2	-	-	-	-	-	-
110260316	31.6949	6.56904	2.26992	8.34e-09	2.56e-07	up	XP_020945281.1	uncharacterized protein LOC110260316 isoform X1	-	-	-	-	-	-	-	-
100157182	70.557	14.7932	2.25374	8.43e-09	2.58e-07	up	XP_001928462.1	thymic stromal cotransporter homolog	F1SNA4	Solute carrier family 46 member 2 (Thymic stromal cotransporter homolog)	-	integral component of membrane [GO:0016021]	transmembrane transporter activity [GO:0022857]	K14614	SLC46A2;	K14614 SLC46A2; MFS transporter, PCFT/HCP family, solute carrier family 46 (thymic stromal cotransporter), member 2
100517992	44.8442	213.023	-2.24784	8.51e-09	2.6e-07	down	XP_003135572.1	55 kDa erythrocyte membrane protein isoform X1	A0A4X1T7B8	55 kDa erythrocyte membrane protein (Membrane protein, palmitoylated 1)	-	stereocilium [GO:0032420]	-	K21880	MPP1;	K21880 MPP1; 55 kDa erythrocyte membrane protein
100623094	18.3592	87.1846	-2.24735	8.91e-09	2.72e-07	down	XP_020918604.1	trehalase	-	-	-	-	-	K01194	TREH;	K01194 TREH; alpha,alpha-trehalase [EC:3.2.1.28]
100157635	0.0616051	0.487045	-2.87664	8.93e-09	2.72e-07	down	XP_020920771.1	short transient receptor potential channel 4 isoform X1	C0JJ16	Transient receptor potential channel subfamily C member 4	-	integral component of membrane [GO:0016021]	calcium channel activity [GO:0005262]	K04967	TRPC4;	K04967 TRPC4; transient receptor potential cation channel subfamily C member 4
100154062	0.0291357	0.375146	-3.64084	9.03e-09	2.75e-07	down	XP_020945785.1	olfactomedin-like protein 2A isoform X1	-	-	-	-	-	-	-	-
396898	505.675	107.174	2.23825	9.56e-09	2.91e-07	up	NP_001001542.1	sodium/potassium-transporting ATPase subunit beta-1	P05027	Sodium/potassium-transporting ATPase subunit beta-1 (Sodium/potassium-dependent ATPase subunit beta-1)	ATP metabolic process [GO:0046034]; cardiac muscle contraction [GO:0060048]; cell adhesion [GO:0007155]; cellular calcium ion homeostasis [GO:0006874]; cellular potassium ion homeostasis [GO:0030007]; cellular sodium ion homeostasis [GO:0006883]; establishment or maintenance of transmembrane electrochemical gradient [GO:0010248]; innate immune response [GO:0045087]; membrane repolarization [GO:00…	apical plasma membrane [GO:0016324]; basolateral plasma membrane [GO:0016323]; intercalated disc [GO:0014704]; lateral plasma membrane [GO:0016328]; organelle membrane [GO:0031090]; sodium:potassium-exchanging ATPase complex [GO:0005890]; sperm flagellum [GO:0036126]; T-tubule [GO:0030315]	ATPase activator activity [GO:0001671]; ATPase binding [GO:0051117]; protein C-terminus binding [GO:0008022]; protein kinase binding [GO:0019901]; protein-macromolecule adaptor activity [GO:0030674]	K01540	ATP1B;	K01540 ATP1B; sodium/potassium-transporting ATPase subunit beta
397087	836.842	177.901	2.2339	1.01e-08	3.05e-07	up	XP_020956123.1	osteopontin isoform X1	D0G7G0	Osteopontin isoform OPN-a (Secreted phosphoprotein 1)	androgen catabolic process [GO:0006710]; cell adhesion [GO:0007155]; cellular response to testosterone stimulus [GO:0071394]; ossification [GO:0001503]; positive regulation of DNA-templated transcription [GO:0045893]; positive regulation of estradiol secretion [GO:2000866]; response to vitamin D [GO:0033280]	extracellular space [GO:0005615]; Golgi apparatus [GO:0005794]	integrin binding [GO:0005178]; ion binding [GO:0043167]	K06250	SPP1;	K06250 SPP1; secreted phosphoprotein 1
100520715	0.132265	0.872741	-2.66327	1.01e-08	3.07e-07	down	XP_003122546.2	LOW QUALITY PROTEIN: ras and Rab interactor 1	-	-	-	-	-	K17638	RIN1;	K17638 RIN1; Ras and Rab interactor 1
110260883	0.0299455	0.629349	-4.35426	1.08e-08	3.28e-07	down	XP_020949322.1	zinc finger protein SNAI3	-	-	-	-	-	K09217	SNAI3;	K09217 SNAI3; snail 3
110257900	0.144625	1.08808	-3.05516	1.1e-08	3.33e-07	down	XP_020936563.1	cytokine receptor-like factor 2	-	-	-	-	-	-	-	-
100141398	0.575476	2.80566	-2.2808	1.13e-08	3.39e-07	down	XP_020954392.1	cullin-7 isoform X1	-	-	-	-	-	K10613	CUL7;	K10613 CUL7; cullin 7
494561	88.7842	18.9611	2.22728	1.14e-08	3.42e-07	up	NP_001116459.1	hexokinase-2	Q1W674	Hexokinase-2 (EC 2.7.1.1) (Hexokinase type II) (HK II)	carbohydrate phosphorylation [GO:0046835]; cellular glucose homeostasis [GO:0001678]; fructose 6-phosphate metabolic process [GO:0006002]; glucose 6-phosphate metabolic process [GO:0051156]; glucose metabolic process [GO:0006006]; glycolytic process [GO:0006096]	cytosol [GO:0005829]; mitochondrial outer membrane [GO:0005741]; mitochondrion [GO:0005739]	ATP binding [GO:0005524]; fructokinase activity [GO:0008865]; glucokinase activity [GO:0004340]; glucose binding [GO:0005536]; hexokinase activity [GO:0004396]	K00844	HK;	K00844 HK; hexokinase [EC:2.7.1.1]
100519082	128.53	27.2221	2.23873	1.17e-08	3.51e-07	up	XP_003124283.1	interferon-induced transmembrane protein 1	A0A5G2QWL4	Interferon-induced transmembrane protein 1	-	integral component of membrane [GO:0016021]	-	K19831	IFITM1;	K19831 IFITM1; interferon induced transmembrane protein 1
100625969	1.87399	0.330788	2.49686	1.18e-08	3.55e-07	up	XP_020947132.1	beta-1,4-mannosyl-glycoprotein 4-beta-N-acetylglucosaminyltransferase	-	-	-	-	-	K00737	MGAT3;	K00737 MGAT3; beta-1,4-mannosyl-glycoprotein beta-1,4-N-acetylglucosaminyltransferase [EC:2.4.1.144]
110256155	1.0431	5.2264	-2.32208	1.22e-08	3.65e-07	down	XP_020923728.1	atherin-like	-	-	-	-	-	-	-	-
100624508	10.3851	2.17767	2.25275	1.23e-08	3.67e-07	up	XP_013835243.2	semaphorin-3C isoform X1	-	-	-	-	-	K06840	SEMA3;	K06840 SEMA3; semaphorin 3
100526225	0.132476	1.08709	-2.90476	1.24e-08	3.71e-07	down	XP_005653409.1	ankyrin repeat domain-containing protein 65	-	-	-	-	-	-	-	-
100155237	8.06376	38.1139	-2.23937	1.26e-08	3.75e-07	down	XP_001927851.3	neuronal membrane glycoprotein M6-b isoform X1	A0A8D1Y7W3	Neuronal membrane glycoprotein M6-b	-	integral component of membrane [GO:0016021]	-	-	-	-
100144490	0.455116	2.89329	-2.59788	1.27e-08	3.78e-07	down	NP_001116601.1	insulin-like growth factor-binding protein 4 precursor	P24854	Insulin-like growth factor-binding protein 4 (IBP-4) (IGF-binding protein 4) (IGFBP-4)	regulation of insulin-like growth factor receptor signaling pathway [GO:0043567]	extracellular space [GO:0005615]	insulin-like growth factor I binding [GO:0031994]; insulin-like growth factor II binding [GO:0031995]	-	-	-
100158048	0.046023	0.315201	-2.7761	1.29e-08	3.84e-07	down	XP_020929487.1	signal-induced proliferation-associated 1-like protein 2 isoform X1	-	-	-	-	-	K17702	SIPA1L2;	K17702 SIPA1L2; signal-induced proliferation-associated 1 like protein 2
100523732	2.25692	10.8999	-2.27269	1.3e-08	3.84e-07	down	XP_005662774.2	b(0,+)-type amino acid transporter 1-like isoform X1	A0A4X1U284	B(0,+)-type amino acid transporter 1-like	-	integral component of membrane [GO:0016021]	transmembrane transporter activity [GO:0022857]	-	-	-
100329127	2.47173	11.7795	-2.25086	1.3e-08	3.84e-07	down	XP_020932916.1	M-phase inducer phosphatase 2 isoform X1	A0A8D1NVI3	M-phase inducer phosphatase (EC 3.1.3.48)	cell cycle [GO:0007049]; cell division [GO:0051301]; positive regulation of cell cycle G2/M phase transition [GO:1902751]; protein dephosphorylation [GO:0006470]	-	protein tyrosine phosphatase activity [GO:0004725]	K05866	CDC25B;	K05866 CDC25B; M-phase inducer phosphatase 2 [EC:3.1.3.48]
110261209	0.00544191	0.182517	-4.90669	1.3e-08	3.85e-07	down	XP_020952144.1	DEP domain-containing protein 1A isoform X1	-	-	-	-	-	-	-	-
100521167	0.0075666	0.157795	-4.33724	1.31e-08	3.86e-07	down	XP_020934663.1	diacylglycerol kinase iota isoform X1	-	-	-	-	-	K00901	dgkA;	K00901 dgkA; diacylglycerol kinase (ATP) [EC:2.7.1.107]
100620523	17.0045	79.2596	-2.22058	1.32e-08	3.89e-07	down	XP_020927321.1	noelin	-	-	-	-	-	-	-	-
100514113	0.185395	1.38704	-2.84014	1.37e-08	4.02e-07	down	XP_003128712.3	synapse differentiation-inducing gene protein 1-like isoform X1	A0A4X1THB5	Synapse differentiation inducing 1 like	-	integral component of membrane [GO:0016021]	-	-	-	-
100516827	1.86117	9.05124	-2.2794	1.4e-08	4.12e-07	down	XP_020923464.1	monocarboxylate transporter 11 isoform X3	F1RFS3	Solute carrier family 16 member 11	-	integral component of membrane [GO:0016021]	transmembrane transporter activity [GO:0022857]	K08188	SLC16A11;	K08188 SLC16A11; MFS transporter, MCP family, solute carrier family 16 (monocarboxylic acid transporters), member 11
100515393	0.0895029	0.576533	-2.63738	1.42e-08	4.15e-07	down	XP_020956818.1	LOW QUALITY PROTEIN: phospholipid-transporting ATPase IA	-	-	-	-	-	K14802	DRS2;	K14802 DRS2; phospholipid-transporting ATPase [EC:7.6.2.1]
100512743	0.187092	1.21828	-2.7132	1.43e-08	4.17e-07	down	XP_020931218.1	islet cell autoantigen 1-like protein isoform X1	-	-	-	-	-	K19864	ICA1L;	K19864 ICA1L; islet cell autoantigen 1-like protein
100516968	1.16756	5.78898	-2.30641	1.43e-08	4.18e-07	down	XP_020943242.1	extracellular tyrosine-protein kinase PKDCC isoform X1	-	-	-	-	-	K17548	PKDCC;	K17548 PKDCC; extracellular tyrosine-protein kinase PKDCC&#160; [EC:2.7.10.2]
102159722	4.12363	19.9267	-2.27065	1.46e-08	4.27e-07	down	XP_020926414.1	bis(5\\'-adenosyl)-triphosphatase isoform X1	-	-	-	-	-	K01522	FHIT;	K01522 FHIT; bis(5'-adenosyl)-triphosphatase [EC:3.6.1.29]
100152209	0.426875	2.73415	-2.72412	1.48e-08	4.32e-07	down	XP_001927323.2	glutathione S-transferase omega-2	-	-	-	-	-	K00799	GST;	K00799 GST; glutathione S-transferase [EC:2.5.1.18]
100737907	11.3683	52.6587	-2.21155	1.53e-08	4.46e-07	down	XP_020941581.1	extracellular serine/threonine protein kinase FAM20C	-	-	-	-	-	K21958	FAM20C;	K21958 FAM20C; extracellular serine/threonine protein kinase FAM20C [EC:2.7.11.1]
100153930	0.976401	6.30471	-2.64113	1.54e-08	4.46e-07	down	NP_001177097.1	protein S100-A14	F1SFV3	Protein S100-A14 isoform X1 (S100 calcium binding protein A14)	defense response to bacterium [GO:0042742]; positive regulation of granulocyte chemotaxis [GO:0071624]; positive regulation of monocyte chemotaxis [GO:0090026]; response to lipopolysaccharide [GO:0032496]; toll-like receptor 4 signaling pathway [GO:0034142]	extracellular space [GO:0005615]; perinuclear region of cytoplasm [GO:0048471]	calcium-dependent protein binding [GO:0048306]; calcium ion binding [GO:0005509]; chemokine receptor binding [GO:0042379]	-	-	-
100737807	100.606	21.6254	2.21761	1.55e-08	4.48e-07	up	XP_003481247.1	CB1 cannabinoid receptor-interacting protein 1	F2Z5U6	CB1 cannabinoid receptor-interacting protein 1	negative regulation of signaling receptor activity [GO:2000272]	plasma membrane [GO:0005886]	type 1 cannabinoid receptor binding [GO:0031718]	-	-	-
100513084	7.52699	34.9719	-2.21579	1.56e-08	4.51e-07	down	XP_020944312.1	macrophage colony-stimulating factor 1 isoform X1	-	-	-	-	-	K05453	CSF1;	K05453 CSF1; macrophage colony-stimulating factor 1
100037271	55.8449	257.003	-2.20225	1.56e-08	4.51e-07	down	XP_020943592.1	ectonucleotide pyrophosphatase/phosphodiesterase family member 1 isoform X1	-	-	-	-	-	K01513	ENPP1_3;	K01513 ENPP1_3; ectonucleotide pyrophosphatase/phosphodiesterase family member 1/3 [EC:3.1.4.1 3.6.1.9]
100622140	0.40335	2.37169	-2.50318	1.57e-08	4.54e-07	down	XP_020951611.1	protein OSCP1 isoform X1	-	-	-	-	-	-	-	-
733673	0.76697	3.92241	-2.35896	1.62e-08	4.65e-07	down	NP_001038068.2	E3 ubiquitin-protein ligase parkin	Q1WDP3	E3 ubiquitin-protein ligase parkin (EC 2.3.2.31)	adult locomotory behavior [GO:0008344]; aggresome assembly [GO:0070842]; cellular response to toxic substance [GO:0097237]; dopamine metabolic process [GO:0042417]; dopamine uptake involved in synaptic transmission [GO:0051583]; free ubiquitin chain polymerization [GO:0010994]; learning [GO:0007612]; mitochondrion to lysosome transport [GO:0099074]; mitophagy [GO:0000423]; negative regulation by …	aggresome [GO:0016235]; cytosol [GO:0005829]; endoplasmic reticulum [GO:0005783]; Golgi apparatus [GO:0005794]; mitochondrion [GO:0005739]; mitochondrion-derived vesicle [GO:0099073]; neuron projection [GO:0043005]; nuclear speck [GO:0016607]; Parkin-FBXW7-Cul1 ubiquitin ligase complex [GO:1990452]; perinuclear region of cytoplasm [GO:0048471]; presynapse [GO:0098793]	actin binding [GO:0003779]; beta-catenin binding [GO:0008013]; chaperone binding [GO:0051087]; cullin family protein binding [GO:0097602]; F-box domain binding [GO:1990444]; G protein-coupled receptor binding [GO:0001664]; histone deacetylase binding [GO:0042826]; Hsp70 protein binding [GO:0030544]; identical protein binding [GO:0042802]; metal ion binding [GO:0046872]; PDZ domain binding [GO:003…	K04556	PARK2;	K04556 PARK2; parkin [EC:2.3.2.31]
102161388	3.53629	0.516297	2.69997	1.64e-08	4.71e-07	up	XP_020957090.1	epigen	-	-	-	-	-	-	-	-
397522	483.29	105.286	2.19853	1.67e-08	4.79e-07	up	NP_999444.1	proteasome activator complex subunit 2	Q863Z0	Proteasome activator complex subunit 2 (Proteasome activator 28 subunit beta) (PA28b) (PA28beta)	-	proteasome activator complex [GO:0008537]	-	K06697	PSME2;	K06697 PSME2; proteasome activator subunit 2 (PA28 beta)
100516440	16.3313	75.1347	-2.20141	1.68e-08	4.8e-07	down	XP_020947530.1	beta-1,4 N-acetylgalactosaminyltransferase 1 isoform X1	-	-	-	-	-	K00725	B4GALNT1;	K00725 B4GALNT1; (N-Acetylneuraminyl)-galactosylglucosylceramide N-acetylgalactosaminyltransferase [EC:2.4.1.92]
100519390	40.4927	8.79063	2.20345	1.68e-08	4.8e-07	up	XP_020925922.1	poly	A0A8D1RY71	Poly(ADP-ribose) polymerase family member 9	-	-	NAD+ ADP-ribosyltransferase activity [GO:0003950]	K15260	PARP9;	K15260 PARP9; poly [ADP-ribose] polymerase 9 [EC:2.4.2.30]
100152073	42.1188	9.10923	2.20884	1.68e-08	4.8e-07	up	XP_001924955.1	heat shock 70 kDa protein 13	A0A4X1UEW2	Heat shock 70 kDa protein 13 (Stress-70 protein chaperone microsome-associated 60 kDa protein)	-	endoplasmic reticulum [GO:0005783]	ATP binding [GO:0005524]; ATP-dependent protein folding chaperone [GO:0140662]	K09491	STCH;	K09491 STCH; stress 70 protein chaperone microsome-associated 60kDa protein
100523099	0.0743179	0.688338	-3.12654	1.68e-08	4.8e-07	down	XP_003134161.1	LOW QUALITY PROTEIN: magnesium transporter NIPA4	-	-	-	-	-	K22733	NIPA;	K22733 NIPA; magnesium transporter
100516586	3.42722	15.9293	-2.21678	1.69e-08	4.8e-07	down	XP_020957651.1	thioredoxin domain-containing protein 16 isoform X1	-	-	-	-	-	-	-	-
100513428	0.0572024	0.414306	-2.82189	1.69e-08	4.81e-07	down	XP_020923727.1	LOW QUALITY PROTEIN: centrosomal protein of 131 kDa	-	-	-	-	-	K16540	AZI1;	K16540 AZI1; 5-azacytidine-induced protein 1
397038	33.4018	7.18528	2.21584	1.75e-08	4.96e-07	up	NP_999144.1	fructose-1,6-bisphosphatase 1	P00636	Fructose-1,6-bisphosphatase 1 (FBPase 1) (EC 3.1.3.11) (D-fructose-1,6-bisphosphate 1-phosphohydrolase 1) (Liver FBPase)	cellular response to magnesium ion [GO:0071286]; cellular response to xenobiotic stimulus [GO:0071466]; dephosphorylation [GO:0016311]; fructose 1,6-bisphosphate metabolic process [GO:0030388]; fructose 6-phosphate metabolic process [GO:0006002]; fructose metabolic process [GO:0006000]; gluconeogenesis [GO:0006094]; negative regulation of cell growth [GO:0030308]; negative regulation of glycolyti…	cytoplasm [GO:0005737]; cytosol [GO:0005829]; nucleus [GO:0005634]	AMP binding [GO:0016208]; fructose 1,6-bisphosphate 1-phosphatase activity [GO:0042132]; identical protein binding [GO:0042802]; metal ion binding [GO:0046872]; monosaccharide binding [GO:0048029]; RNA polymerase II-specific DNA-binding transcription factor binding [GO:0061629]	K03841	FBP;	K03841 FBP; fructose-1,6-bisphosphatase I [EC:3.1.3.11]
100525016	0.175145	1.61272	-3.34126	1.78e-08	5.04e-07	down	XP_003121253.1	small leucine-rich protein 1	-	-	-	-	-	-	-	-
106506704	0.0366542	1.17147	-4.86569	1.84e-08	5.2e-07	down	XP_013840899.1	uncharacterized protein C15orf65 homolog	A0A287AA69	Chromosome 1 C15orf65 homolog	axoneme assembly [GO:0035082]; cilium movement [GO:0003341]; determination of left/right symmetry [GO:0007368]	axonemal microtubule [GO:0005879]	-	-	-	-
100170126	1.70736	8.24024	-2.26809	1.85e-08	5.21e-07	down	XP_020955931.1	lymphoid enhancer-binding factor 1 isoform X1	A0A287BMW2	Lymphoid enhancer binding factor 1	regulation of transcription by RNA polymerase II [GO:0006357]; Wnt signaling pathway [GO:0016055]	nucleus [GO:0005634]	beta-catenin binding [GO:0008013]; DNA binding [GO:0003677]	K04492	LEF1;	K04492 LEF1; lymphoid enhancer-binding factor 1
100154962	0.827579	4.04537	-2.29101	1.87e-08	5.27e-07	down	XP_020947649.1	LOW QUALITY PROTEIN: receptor-type tyrosine-protein phosphatase R	-	-	-	-	-	K04458	PTPRR;	K04458 PTPRR; receptor-type tyrosine-protein phosphatase R [EC:3.1.3.48]
100624243	99.999	21.9297	2.18906	1.88e-08	5.28e-07	up	XP_020933177.1	NFX1-type zinc finger-containing protein 1	-	-	-	-	-	-	-	-
100624908	3.61385	16.7279	-2.2099	1.88e-08	5.3e-07	down	XP_020926937.1	zinc finger and BTB domain-containing protein 20 isoform X1	-	-	-	-	-	K10501	ZBTB20;	K10501 ZBTB20; zinc finger and BTB domain-containing protein 20
100155745	0.776678	4.12447	-2.38076	1.89e-08	5.32e-07	down	XP_013842839.1	leucine-rich repeat-containing protein 23 isoform X1	A0A4X1UYW7	Leucine rich repeat containing 23	-	-	-	-	-	-
100522261	125.293	27.4532	2.1902	1.9e-08	5.32e-07	up	XP_003128958.1	phosphoglucomutase-2	F1S4K7	Phosphoglucomutase 2	glucose metabolic process [GO:0006006]; glycogen catabolic process [GO:0005980]; purine ribonucleoside salvage [GO:0006166]	cytosol [GO:0005829]	magnesium ion binding [GO:0000287]; phosphoglucomutase activity [GO:0004614]; phosphopentomutase activity [GO:0008973]	K15779	PGM2;	K15779 PGM2; phosphoglucomutase / phosphopentomutase [EC:5.4.2.2 5.4.2.7]
396632	16.6064	76.2256	-2.19785	1.94e-08	5.43e-07	down	XP_020941484.1	bcl-2-like protein 11 isoform X1	C1KGB6	Bim alpha-1	-	-	-	K16341	BCL2L11;	K16341 BCL2L11; Bcl-2-like protein 11
100511331	40.9474	186.565	-2.18739	1.99e-08	5.56e-07	down	NP_001230751.1	aflatoxin B1 aldehyde reductase member 2	F1SUP1	Aflatoxin B1 aldehyde reductase member 4 (Aldo-keto reductase family 7 member A2)	-	cytoplasm [GO:0005737]	aldo-keto reductase (NADP) activity [GO:0004033]	K15303	AKR7;	K15303 AKR7; aflatoxin B1 aldehyde reductase
110261659	56.7634	12.3876	2.19593	2.03e-08	5.66e-07	up	XP_020955477.1	uncharacterized protein LOC110261659	-	-	-	-	-	-	-	-
110261316	0	0.359938	-6.4128	2.05e-08	5.7e-07	down	XP_020952969.1	aurora kinase C isoform X1	-	-	-	-	-	-	-	-
100516920	2.2871	10.4815	-2.19623	2.1e-08	5.83e-07	down	XP_020957145.1	transmembrane protein 131-like	-	-	-	-	-	-	-	-
100513507	0.72573	0.0180816	4.87021	2.13e-08	5.92e-07	up	NP_001231754.1	p53 apoptosis effector related to PMP-22	A0A4X1VKL0	P53 apoptosis effector related to PMP22	-	integral component of membrane [GO:0016021]	-	K10136	PERP;	K10136 PERP; TP53 apoptosis effector
100156984	5.12547	23.5784	-2.19974	2.17e-08	6.02e-07	down	XP_013847952.1	probable ribonuclease ZC3H12D	F1S7S2	Putative ribonuclease ZC3H12D (Zinc finger CCCH-type containing 12D)	mRNA catabolic process [GO:0006402]; RNA phosphodiester bond hydrolysis, endonucleolytic [GO:0090502]	cytoplasmic ribonucleoprotein granule [GO:0036464]; nucleoplasm [GO:0005654]; nucleus [GO:0005634]; P-body [GO:0000932]	endoribonuclease activity [GO:0004521]; metal ion binding [GO:0046872]; mRNA binding [GO:0003729]	K18668	ZC3H12;	K18668 ZC3H12; ribonuclease ZC3H12 [EC:3.1.-.-]
397008	12.7694	58.4042	-2.19374	2.21e-08	6.12e-07	down	XP_020937208.1	uridine diphosphate glucose pyrophosphatase isoform X1	-	-	-	-	-	K08077	NUDT14;	K08077 NUDT14; UDP-sugar diphosphatase [EC:3.6.1.45]
100525523	83.8896	18.4758	2.18268	2.22e-08	6.13e-07	up	NP_001233134.1	interferon-induced protein 44	F4ZS17	Interferon-inducible microtubular aggregate protein 44	-	cytoplasm [GO:0005737]	GTP binding [GO:0005525]	-	-	-
100157312	6.47557	29.582	-2.1908	2.24e-08	6.18e-07	down	XP_020928688.1	calcium/calmodulin-dependent protein kinase kinase 2 isoform X1	A0A8D0M9W4	Protein kinase domain-containing protein	protein phosphorylation [GO:0006468]	-	ATP binding [GO:0005524]; protein serine/threonine kinase activity [GO:0004674]	K07359	CAMKK2;	K07359 CAMKK2; calcium/calmodulin-dependent protein kinase kinase 2 [EC:2.7.11.17]
100738576	12.1451	2.52573	2.26367	2.29e-08	6.3e-07	up	XP_020919156.1	lipoma HMGIC fusion partner-like 3 protein isoform X1	-	-	-	-	-	-	-	-
100517432	0.0158729	0.381781	-4.28297	2.29e-08	6.3e-07	down	XP_020931374.1	LOW QUALITY PROTEIN: uncharacterized protein C2orf54 homolog	-	-	-	-	-	-	-	-
102164658	0.00496919	0.240369	-4.84913	2.31e-08	6.36e-07	down	XP_020933485.1	protein FAM83D	-	-	-	-	-	K16805	FAM83D;	K16805 FAM83D; protein FAM83D
100739680	28.5016	6.25266	2.18818	2.47e-08	6.78e-07	up	XP_020938581.1	guanine nucleotide exchange factor for Rab-3A isoform X1	-	-	-	-	-	K16779	RAB3IP;	K16779 RAB3IP; Rab-3A-interacting protein
100499507	0.219571	1.19372	-2.43049	2.54e-08	6.96e-07	down	XP_020948943.1	protein argonaute-4 isoform X1	D9YJ47	Protein argonaute-4 (Argonaute4) (Eukaryotic translation initiation factor 2C 4) (eIF-2C 4) (eIF2C 4)	miRNA-mediated gene silencing by inhibition of translation [GO:0035278]	P-body [GO:0000932]; RISC complex [GO:0016442]	miRNA binding [GO:0035198]	K11593	ELF2C;	K11593 ELF2C; eukaryotic translation initiation factor 2C
100513083	0.00113026	0.0359438	-4.8344	2.61e-08	7.14e-07	down	XP_020946480.1	filaggrin	-	-	-	-	-	-	-	-
100155665	6.92268	1.4305	2.27332	2.69e-08	7.35e-07	up	XP_005665665.1	E3 ubiquitin-protein ligase RNF144B isoform X1	A0A286ZWN3	RBR-type E3 ubiquitin transferase (EC 2.3.2.31)	negative regulation of apoptotic process [GO:0043066]; ubiquitin-dependent protein catabolic process [GO:0006511]	integral component of membrane [GO:0016021]; mitochondrial membrane [GO:0031966]	metal ion binding [GO:0046872]; ubiquitin-protein transferase activity [GO:0004842]	K11975	RNF144;	K11975 RNF144; E3 ubiquitin-protein ligase RNF144 [EC:2.3.2.31]
100517338	0.0127905	0.224239	-3.71402	2.72e-08	7.42e-07	down	XP_013843386.1	flap endonuclease GEN homolog 1	A0A4X1U849	GEN1 Holliday junction 5' flap endonuclease	double-strand break repair via homologous recombination [GO:0000724]; positive regulation of mitotic cell cycle spindle assembly checkpoint [GO:0090267]; regulation of centrosome duplication [GO:0010824]; replication fork processing [GO:0031297]; resolution of mitotic recombination intermediates [GO:0071140]	centrosome [GO:0005813]	5'-flap endonuclease activity [GO:0017108]; crossover junction endodeoxyribonuclease activity [GO:0008821]; four-way junction DNA binding [GO:0000400]; magnesium ion binding [GO:0000287]; protein homodimerization activity [GO:0042803]	K15338	GEN1;	K15338 GEN1; flap endonuclease GEN [EC:3.1.-.-]
100157138	425.263	95.0713	2.16127	2.76e-08	7.53e-07	up	XP_013844518.2	purine nucleoside phosphorylase isoform X1	A0A287AM78	Purine nucleoside phosphorylase (EC 2.4.2.1) (Inosine-guanosine phosphorylase)	purine ribonucleoside salvage [GO:0006166]	-	guanosine phosphorylase activity [GO:0047975]; purine-nucleoside phosphorylase activity [GO:0004731]	K03783	punA;	K03783 punA; purine-nucleoside phosphorylase [EC:2.4.2.1]
100359350	0.0117766	0.567758	-4.8322	2.79e-08	7.58e-07	down	XP_005655951.1	ly6/PLAUR domain-containing protein 4 isoform X1	A0A480PYA7	Ly6/PLAUR domain-containing protein 4	-	-	-	-	-	-
100626399	8.78507	39.464	-2.16674	2.8e-08	7.59e-07	down	XP_020943714.1	sorting nexin-29 isoform X1	-	-	-	-	-	K17935	SNX29;	K17935 SNX29; sorting nexin-29
100157535	45.3071	10.0876	2.16704	2.84e-08	7.71e-07	up	XP_001929612.1	transmembrane protein 151B	A0A4X1V5T1	Transmembrane protein 151B	-	integral component of membrane [GO:0016021]	-	-	-	-
100627205	0.822086	4.00254	-2.28512	2.85e-08	7.71e-07	down	XP_003354254.2	arylsulfatase K isoform X1	A0A8D1XHU3	Sulfatase domain-containing protein	-	-	sulfuric ester hydrolase activity [GO:0008484]	K12376	ARSK;	K12376 ARSK; arylsulfatase K [EC:3.1.6.-]
XLOC_045328	100.436	22.5177	2.1572	2.86e-08	7.73e-07	up	-	-	-	-	-	-	-	-	-	-
100621096	26.6499	120.108	-2.17094	2.9e-08	7.83e-07	down	XP_020948264.1	heme transporter HRG1	-	-	-	-	-	K15380	SLC48A1;	K15380 SLC48A1; solute carrier family 48 (heme transporter), member 1
100521187	0.255057	1.68755	-2.75061	2.95e-08	7.94e-07	down	XP_020943040.1	homeobox protein EMX1	-	-	-	-	-	K09317	EMX;	K09317 EMX; homeobox protein EMX
733639	27.8169	124.804	-2.1652	2.95e-08	7.94e-07	down	XP_020954026.1	angiogenin isoform X1	A0A8D0QG20	Ribonuclease 4	activation of phospholipase A2 activity [GO:0032431]; activation of phospholipase C activity [GO:0007202]; activation of protein kinase B activity [GO:0032148]; angiogenesis [GO:0001525]; cell migration [GO:0016477]; diacylglycerol biosynthetic process [GO:0006651]; negative regulation of smooth muscle cell proliferation [GO:0048662]; positive regulation of endothelial cell proliferation [GO:0001…	actin cytoskeleton [GO:0015629]; angiogenin-PRI complex [GO:0032311]; basement membrane [GO:0005604]; chromosome [GO:0005694]; extracellular space [GO:0005615]; nucleolus [GO:0005730]	actin binding [GO:0003779]; copper ion binding [GO:0005507]; endonuclease activity [GO:0004519]; heparin binding [GO:0008201]; nucleic acid binding [GO:0003676]; peptide binding [GO:0042277]; protein homodimerization activity [GO:0042803]; ribonuclease activity [GO:0004540]; signaling receptor binding [GO:0005102]	K16631	ANG;	K16631 ANG; angiogenin [EC:3.1.27.-]
100624152	0.051719	0.395623	-2.80472	3.01e-08	8.07e-07	down	XP_013850957.2	ras GTPase-activating protein 4B isoform X1	A0A480HNE0	Ras GTPase-activating protein 4 isoform 1 (Ras GTPase-activating protein 4B isoform X1) (Ras GTPase-activating protein 4B isoform X5)	cellular response to calcium ion [GO:0071277]; intracellular signal transduction [GO:0035556]; negative regulation of Ras protein signal transduction [GO:0046580]; regulation of GTPase activity [GO:0043087]	-	GTPase activator activity [GO:0005096]; metal ion binding [GO:0046872]; phospholipid binding [GO:0005543]	K17630	RASA4;	K17630 RASA4; Ras GTPase-activating protein 4
100522785	0.0437478	0.386775	-3.02532	3.01e-08	8.07e-07	down	XP_005661138.1	transcription factor E2F8 isoform X1	A0A8D1Y9P1	Transcription factor E2F8	regulation of transcription by RNA polymerase II [GO:0006357]	nucleus [GO:0005634]; transcription regulator complex [GO:0005667]	RNA polymerase II cis-regulatory region sequence-specific DNA binding [GO:0000978]	K09391	E2F7_8;	K09391 E2F7_8; transcription factor E2F7/8
100521985	0.143476	1.61355	-3.40393	3.06e-08	8.19e-07	down	XP_003130070.1	sperm surface protein Sp17 isoform X1	F1S7B1	Sperm surface protein Sp17 (Sperm autoantigenic protein 17)	binding of sperm to zona pellucida [GO:0007339]	cytoplasm [GO:0005737]; external side of plasma membrane [GO:0009897]; neuron projection [GO:0043005]; sperm fibrous sheath [GO:0035686]; sperm principal piece [GO:0097228]	calmodulin binding [GO:0005516]	-	-	-
106507207	0.434353	2.63874	-2.58692	3.06e-08	8.19e-07	down	XP_020940255.1	uncharacterized protein LOC106507207	-	-	-	-	-	-	-	-
100514177	0.0575994	1.0697	-4.24817	3.11e-08	8.3e-07	down	XP_020920121.1	uncharacterized protein C1orf100 homolog	-	-	-	-	-	-	-	-
100157844	115.37	25.8594	2.15742	3.11e-08	8.31e-07	up	XP_005665984.1	serine/threonine-protein kinase pim-1	A0A8D1NTU1	Serine/threonine-protein kinase (EC 2.7.11.1)	cellular detoxification [GO:1990748]; negative regulation of apoptotic process [GO:0043066]; negative regulation of DNA-binding transcription factor activity [GO:0043433]; positive regulation of brown fat cell differentiation [GO:0090336]; positive regulation of cardiac muscle cell proliferation [GO:0060045]; positive regulation of cardioblast proliferation [GO:1905062]; positive regulation of DN…	cytosol [GO:0005829]; nucleolus [GO:0005730]; nucleoplasm [GO:0005654]	ATP binding [GO:0005524]; manganese ion binding [GO:0030145]; protein serine/threonine kinase activity [GO:0004674]; protein serine kinase activity [GO:0106310]; ribosomal small subunit binding [GO:0043024]	K04702	PIM1;	K04702 PIM1; proto-oncogene serine/threonine-protein kinase Pim-1 [EC:2.7.11.1]
110257759	198.693	44.5625	2.15657	3.15e-08	8.4e-07	up	XP_020935893.1	UPF0329 protein ECU05_1680/ECU11_0050-like	-	-	-	-	-	-	-	-
110260590	0.430432	0.019885	4.25795	3.18e-08	8.45e-07	up	XP_020946905.1	uncharacterized protein LOC110260590	-	-	-	-	-	-	-	-
414371	38.0855	8.47966	2.16655	3.23e-08	8.57e-07	up	XP_013837023.1	C-C chemokine receptor type 5 isoform X1	A0A4X1TA26	C-C chemokine receptor type 5	chemotaxis [GO:0006935]; immune response [GO:0006955]; inflammatory response [GO:0006954]	integral component of membrane [GO:0016021]	C-C chemokine receptor activity [GO:0016493]	K04180	CCR5;	K04180 CCR5; C-C chemokine receptor type 5
100511702	2.03225	0.335335	2.58382	3.27e-08	8.67e-07	up	NP_001230812.1	ADP-ribosyl cyclase/cyclic ADP-ribose hydrolase 1	-	-	-	-	-	K01242	CD38;	K01242 CD38; ADP-ribosyl cyclase 1 [EC:3.2.2.6 2.4.99.20]
100517207	94.6387	21.27	2.15338	3.33e-08	8.82e-07	up	XP_020947160.1	myristoylated alanine-rich C-kinase substrate	-	-	-	-	-	K12561	MARCKS;	K12561 MARCKS; myristoylated alanine-rich C-kinase substrate
110258578	0.38941	0	6.28972	3.39e-08	8.96e-07	up	XP_020937487.1	interleukin-1 beta-like	-	-	-	-	-	-	-	-
397316	36.3083	160.921	-2.14779	3.42e-08	9.02e-07	down	XP_020938521.1	ficolin-1 isoform X1	Q29042	Ficolin-1 (Ficolin-A) (Ficolin-alpha)	complement activation, lectin pathway [GO:0001867]	collagen-containing extracellular matrix [GO:0062023]; collagen trimer [GO:0005581]; extracellular space [GO:0005615]; plasma membrane [GO:0005886]	antigen binding [GO:0003823]; carbohydrate binding [GO:0030246]; carbohydrate derivative binding [GO:0097367]; metal ion binding [GO:0046872]; signaling receptor binding [GO:0005102]	K10104	FCN;	K10104 FCN; ficolin
106504487	0.509539	3.15371	-2.57867	3.43e-08	9.04e-07	down	XP_020954963.1	uncharacterized protein LOC106504487 isoform X1	-	-	-	-	-	-	-	-
102164569	1.60717	0.320036	2.32632	3.56e-08	9.37e-07	up	XP_020932053.1	pro-neuregulin-1, membrane-bound isoform isoform X1	-	-	-	-	-	K05455	NRG1;	K05455 NRG1; neuregulin 1
100156205	4.4536	19.9294	-2.16005	3.57e-08	9.37e-07	down	XP_020928395.1	LOW QUALITY PROTEIN: arachidonate 5-lipoxygenase	-	-	-	-	-	K00461	ALOX5;	K00461 ALOX5; arachidonate 5-lipoxygenase [EC:1.13.11.34]
100623801	35.8476	8.06104	2.15265	3.58e-08	9.4e-07	up	XP_013850564.1	prolyl 4-hydroxylase subunit alpha-2 isoform X3	A0A4X1UQU2	Procollagen-proline 4-dioxygenase (EC 1.14.11.2)	-	endoplasmic reticulum lumen [GO:0005788]	iron ion binding [GO:0005506]; L-ascorbic acid binding [GO:0031418]; procollagen-proline 4-dioxygenase activity [GO:0004656]	K00472	P4HA;	K00472 P4HA; prolyl 4-hydroxylase [EC:1.14.11.2]
100155947	1.45456	7.1848	-2.30433	3.6e-08	9.43e-07	down	XP_005670961.1	derlin-3 isoform X1	A0A4X1V0C6	Derlin	endoplasmic reticulum unfolded protein response [GO:0030968]; negative regulation of retrograde protein transport, ER to cytosol [GO:1904153]; protein N-linked glycosylation via asparagine [GO:0018279]; ubiquitin-dependent ERAD pathway [GO:0030433]	integral component of endoplasmic reticulum membrane [GO:0030176]	signal recognition particle binding [GO:0005047]	K13989	DERL2_3;	K13989 DERL2_3; Derlin-2/3
100515182	1.49063	6.81474	-2.19794	3.69e-08	9.66e-07	down	XP_020919159.1	LOW QUALITY PROTEIN: tetratricopeptide repeat protein 39B	-	-	-	-	-	-	-	-
100625160	0.183688	0.999945	-2.44551	3.7e-08	9.66e-07	down	XP_020939964.1	LOW QUALITY PROTEIN: potassium/sodium hyperpolarization-activated cyclic nucleotide-gated channel 2	-	-	-	-	-	K04955	HCN2;	K04955 HCN2; hyperpolarization activated cyclic nucleotide-gated potassium channel 2
100156183	0	0.257322	-6.33682	4e-08	1.04e-06	down	XP_001928178.1	RNA polymerase II elongation factor ELL3	A0A4X1VBU9	Elongation factor for RNA polymerase II 3	stem cell differentiation [GO:0048863]; transcription elongation by RNA polymerase II promoter [GO:0006368]	transcription elongation factor complex [GO:0008023]	cis-regulatory region sequence-specific DNA binding [GO:0000987]	K15183	ELL;	K15183 ELL; RNA polymerase II elongation factor ELL
397258	0.221005	1.35128	-2.58845	4.06e-08	1.06e-06	down	XP_003130461.2	serine/threonine-protein kinase Nek2 isoform X1	A0A8D1LAV7	Protein kinase domain-containing protein	protein phosphorylation [GO:0006468]	-	ATP binding [GO:0005524]; protein kinase activity [GO:0004672]	K20872	NEK2;	K20872 NEK2; NIMA (never in mitosis gene a)-related kinase 2 [EC:2.7.11.1]
100522820	0.192523	0.955968	-2.34349	4.14e-08	1.08e-06	down	XP_013835625.2	kinesin-like protein KIF24 isoform X1	A0A4X1UR16	Kinesin family member 24	microtubule-based movement [GO:0007018]	-	ATP binding [GO:0005524]; microtubule binding [GO:0008017]; microtubule motor activity [GO:0003777]	K10393	KIF2_24;	K10393 KIF2_24; kinesin family member 2/24
100521009	0.0241559	0.237001	-3.18631	4.18e-08	1.08e-06	down	XP_013843727.2	electroneutral sodium bicarbonate exchanger 1 isoform X1	-	-	-	-	-	K13859	SLC4A8;	K13859 SLC4A8; solute carrier family 4 (sodium bicarbonate cotransporter), member 8
110260321	48.3548	212.984	-2.13928	4.19e-08	1.09e-06	down	XP_020945468.1	protein S100-A13 isoform X1	-	-	-	-	-	-	-	-
733654	0.873002	0.1162	2.8751	4.27e-08	1.11e-06	up	NP_001038050.1	cystathionine gamma-lyase	Q19QT7	Cystathionine gamma-lyase (CGL) (CSE) (EC 4.4.1.1) (Cysteine desulfhydrase) (Cysteine-protein sulfhydrase) (Gamma-cystathionase) (Homocysteine desulfhydrase) (EC 4.4.1.2)	cysteine biosynthetic process [GO:0019344]; cysteine biosynthetic process via cystathionine [GO:0019343]; hydrogen sulfide biosynthetic process [GO:0070814]; lipid metabolic process [GO:0006629]; negative regulation of apoptotic process [GO:0043066]; positive regulation of I-kappaB kinase/NF-kappaB signaling [GO:0043123]; positive regulation of NF-kappaB transcription factor activity [GO:0051092]…	cytoplasm [GO:0005737]	calmodulin binding [GO:0005516]; carbon-sulfur lyase activity [GO:0016846]; cystathionine gamma-lyase activity [GO:0004123]; homocysteine desulfhydrase activity [GO:0047982]; L-cysteine desulfhydrase activity [GO:0080146]; L-cystine L-cysteine-lyase (deaminating) [GO:0044540]; pyridoxal phosphate binding [GO:0030170]; selenocystathionine gamma-lyase activity [GO:0098606]	K01758	CTH;	K01758 CTH; cystathionine gamma-lyase [EC:4.4.1.1]
100516365	0.112887	0.762157	-2.74354	4.3e-08	1.11e-06	down	XP_020946017.1	sphingomyelin phosphodiesterase 5	-	-	-	-	-	-	-	-
100152630	27.1851	6.03993	2.16953	4.57e-08	1.18e-06	up	XP_001928495.1	ankyrin repeat domain-containing protein 22	A0A4X1V4U4	Ankyrin repeat domain 22	-	integral component of membrane [GO:0016021]	-	-	-	-
733672	522.655	2275.53	-2.12217	4.61e-08	1.19e-06	down	NP_001038067.1	cystatin-C precursor	Q0Z8R0	Cystatin C	defense response [GO:0006952]; negative regulation of blood vessel remodeling [GO:0060313]; negative regulation of collagen catabolic process [GO:0010711]; negative regulation of cysteine-type endopeptidase activity [GO:2000117]; negative regulation of elastin catabolic process [GO:0060311]; negative regulation of extracellular matrix disassembly [GO:0010716]; supramolecular fiber organization [G…	cytoplasm [GO:0005737]; extracellular space [GO:0005615]; Golgi apparatus [GO:0005794]; plasma membrane [GO:0005886]; vesicle [GO:0031982]	amyloid-beta binding [GO:0001540]; cysteine-type endopeptidase inhibitor activity [GO:0004869]; identical protein binding [GO:0042802]; protease binding [GO:0002020]	K13899	CST3;	K13899 CST3; cystatin-C
110261428	48.1714	210.548	-2.12745	4.63e-08	1.19e-06	down	XP_020953490.1	bcl-2-modifying factor isoform X1	-	-	-	-	-	K17460	BMF;	K17460 BMF; Bcl-2-modifying factor
100526143	0.0121142	0.17412	-3.87558	4.65e-08	1.2e-06	down	XP_020931602.1	LOW QUALITY PROTEIN: ankyrin repeat and MYND domain-containing protein 1	-	-	-	-	-	-	-	-
100520422	40.3492	9.21925	2.12965	4.68e-08	1.2e-06	up	XP_020941082.1	solute carrier family 22 member 5 isoform X1	A0A286ZXK3	Solute carrier family 22 member 5 isoform b	positive regulation of intestinal epithelial structure maintenance [GO:0060731]; response to symbiotic bacterium [GO:0009609]; sodium-dependent organic cation transport [GO:0070715]; sodium ion transport [GO:0006814]	apical plasma membrane [GO:0016324]; brush border membrane [GO:0031526]; integral component of membrane [GO:0016021]	(R)-carnitine transmembrane transporter activity [GO:1901235]; ATP binding [GO:0005524]; PDZ domain binding [GO:0030165]	K08202	SLC22A4_5;	K08202 SLC22A4_5; MFS transporter, OCT family, solute carrier family 22 (organic cation transporter), member 4/5
100519998	0.142382	0.879983	-2.59019	4.69e-08	1.2e-06	down	XP_020921731.1	maternal embryonic leucine zipper kinase isoform X1	A0A480JCS7	Maternal embryonic leucine zipper kinase (EC 2.7.11.1)	intrinsic apoptotic signaling pathway in response to oxidative stress [GO:0008631]; neural precursor cell proliferation [GO:0061351]; positive regulation of apoptotic process [GO:0043065]; protein autophosphorylation [GO:0046777]	cell cortex [GO:0005938]; plasma membrane [GO:0005886]	ATP binding [GO:0005524]; calcium ion binding [GO:0005509]; non-membrane spanning protein tyrosine kinase activity [GO:0004715]; protein serine/threonine kinase activity [GO:0004674]	K08799	MELK;	K08799 MELK; maternal embryonic leucine zipper kinase [EC:2.7.11.1]
100049663	0.409309	2.65583	-2.60594	4.74e-08	1.21e-06	down	XP_020932826.1	endothelin-3 isoform X1	A5A752	Endothelin-3 (ET-3) (Preproendothelin-3) (PPET3)	cellular calcium ion homeostasis [GO:0006874]; positive regulation of prostaglandin-endoperoxide synthase activity [GO:0060585]; regulation of systemic arterial blood pressure by endothelin [GO:0003100]; regulation of vasoconstriction [GO:0019229]; vein smooth muscle contraction [GO:0014826]	extracellular space [GO:0005615]	endothelin B receptor binding [GO:0031708]; hormone activity [GO:0005179]	K05227	EDN3;	K05227 EDN3; endothelin-3
396870	7037.13	1620.56	2.11853	4.81e-08	1.23e-06	up	NP_999027.1	platelet basic protein precursor	P43030	Platelet basic protein (PBP) (C-X-C motif chemokine 7) (Small-inducible cytokine B7)	antimicrobial humoral immune response mediated by antimicrobial peptide [GO:0061844]; cellular response to lipopolysaccharide [GO:0071222]; chemokine-mediated signaling pathway [GO:0070098]; inflammatory response [GO:0006954]; neutrophil chemotaxis [GO:0030593]; positive regulation of cell division [GO:0051781]	extracellular space [GO:0005615]	chemokine activity [GO:0008009]; CXCR chemokine receptor binding [GO:0045236]; growth factor activity [GO:0008083]	K10029	PPBP;	K10029 PPBP; platelet basic protein
100359357	0.10951	1.27401	-3.48895	4.83e-08	1.23e-06	down	XP_020935996.1	placenta-specific protein 1	-	-	-	-	-	-	-	-
606745	8.27804	1.79175	2.20607	4.91e-08	1.25e-06	up	XP_020921944.1	adenosine receptor A2b	-	-	-	-	-	K04267	ADORA2B;	K04267 ADORA2B; adenosine receptor A2b
100512978	0.0394091	0.492059	-3.64839	4.98e-08	1.27e-06	down	XP_013832876.1	junctional adhesion molecule-like isoform X1	A0A8D1KX12	Junction adhesion molecule like	gamma-delta T cell activation [GO:0046629]; leukocyte migration [GO:0050900]	integral component of membrane [GO:0016021]	-	-	-	-
397266	1.06813	5.81536	-2.42825	5.03e-08	1.28e-06	down	XP_020921877.1	baculoviral IAP repeat-containing protein 5 isoform X1	Q9GLN5	Baculoviral IAP repeat-containing protein 5 (Apoptosis inhibitor survivin)	cell division [GO:0051301]; chromosome segregation [GO:0007059]; establishment of chromosome localization [GO:0051303]; G2/M transition of mitotic cell cycle [GO:0000086]; meiosis I [GO:0007127]; microtubule cytoskeleton organization [GO:0000226]; mitotic cytokinesis [GO:0000281]; mitotic spindle assembly checkpoint signaling [GO:0007094]; negative regulation of apoptotic process [GO:0043066]; ne…	centriole [GO:0005814]; chromosome, centromeric region [GO:0000775]; chromosome passenger complex [GO:0032133]; cytoplasm [GO:0005737]; cytoplasmic microtubule [GO:0005881]; cytosol [GO:0005829]; interphase microtubule organizing center [GO:0031021]; kinetochore [GO:0000776]; midbody [GO:0030496]; nucleus [GO:0005634]; spindle microtubule [GO:0005876]	cysteine-type endopeptidase inhibitor activity involved in apoptotic process [GO:0043027]; microtubule binding [GO:0008017]; protein homodimerization activity [GO:0042803]; tubulin binding [GO:0015631]; zinc ion binding [GO:0008270]	K08731	BIRC5;	K08731 BIRC5; baculoviral IAP repeat-containing protein 5
100125375	0.0249348	0.825338	-4.76464	5.03e-08	1.28e-06	down	NP_001116563.1	caveolin-2	Q2QLE2	Caveolin-2	basement membrane organization [GO:0071711]; caveola assembly [GO:0070836]; cell differentiation [GO:0030154]; endoplasmic reticulum organization [GO:0007029]; endothelial cell proliferation [GO:0001935]; insulin receptor signaling pathway [GO:0008286]; mitochondrion organization [GO:0007005]; negative regulation of endothelial cell proliferation [GO:0001937]; negative regulation of skeletal musc…	acrosomal membrane [GO:0002080]; caveola [GO:0005901]; caveolar macromolecular signaling complex [GO:0002095]; cytoplasmic vesicle [GO:0031410]; extrinsic component of cytoplasmic side of plasma membrane [GO:0031234]; focal adhesion [GO:0005925]; Golgi apparatus [GO:0005794]; Golgi membrane [GO:0000139]; integral component of plasma membrane [GO:0005887]; nucleus [GO:0005634]; perinuclear region …	D1 dopamine receptor binding [GO:0031748]; molecular adaptor activity [GO:0060090]; protein heterodimerization activity [GO:0046982]; protein homodimerization activity [GO:0042803]; protein kinase binding [GO:0019901]; protein-macromolecule adaptor activity [GO:0030674]; scaffold protein binding [GO:0097110]	K12958	CAV2;	K12958 CAV2; caveolin 2
100511182	1.09575	5.50142	-2.30935	5.19e-08	1.32e-06	down	XP_020939595.1	peroxisomal membrane protein 11C isoform X1	-	-	-	-	-	K13353	PEX11C;	K13353 PEX11C; peroxin-11C
100522397	2.45129	11.3792	-2.2097	5.29e-08	1.34e-06	down	XP_003131994.1	protein SOX-15	F1ST29	Protein SOX-15	anatomical structure morphogenesis [GO:0009653]; cell differentiation [GO:0030154]; negative regulation of transcription by RNA polymerase II [GO:0000122]; positive regulation of transcription by RNA polymerase II [GO:0045944]; regulation of DNA-templated transcription [GO:0006355]	nucleus [GO:0005634]	DNA-binding transcription factor activity, RNA polymerase II-specific [GO:0000981]; RNA polymerase II cis-regulatory region sequence-specific DNA binding [GO:0000978]	K09271	SOX15_30;	K09271 SOX15_30; transcription factor SOX15/30
110257482	0.0273421	0.15961	-2.57794	5.31e-08	1.34e-06	down	XP_020933876.1	laminin subunit alpha-5 isoform X1	-	-	-	-	-	K06240	LAMA3_5;	K06240 LAMA3_5; laminin, alpha 3/5
780421	0.0111279	0.374687	-4.7639	5.32e-08	1.34e-06	down	XP_020927868.1	chemokine-like receptor 1 isoform X1	B1PHQ8	Chemerin-like receptor 1 (Chemokine-like receptor 1)	chemotaxis [GO:0006935]; complement receptor mediated signaling pathway [GO:0002430]; G protein-coupled receptor signaling pathway [GO:0007186]; inflammatory response [GO:0006954]; negative regulation of interleukin-12 production [GO:0032695]; negative regulation of NF-kappaB transcription factor activity [GO:0032088]; phospholipase C-activating G protein-coupled receptor signaling pathway [GO:00…	integral component of membrane [GO:0016021]; plasma membrane [GO:0005886]	adipokinetic hormone binding [GO:0097004]; adipokinetic hormone receptor activity [GO:0097003]; complement receptor activity [GO:0004875]; G protein-coupled receptor activity [GO:0004930]	K04245	CMKLR1;	K04245 CMKLR1; chemokine-like receptor 1
100623394	0	0.0753131	-6.30247	5.44e-08	1.37e-06	down	XP_020931170.1	aldehyde oxidase 4	-	-	-	-	-	-	-	-
100624965	0.861388	3.82246	-2.15178	5.5e-08	1.38e-06	down	XP_020931280.1	LOW QUALITY PROTEIN: thrombospondin type-1 domain-containing protein 7B	-	-	-	-	-	-	-	-
397628	99.0358	22.8746	2.11406	5.51e-08	1.39e-06	up	NP_001033733.1	angiopoietin-related protein 4 precursor	Q2TNK5	Angiopoietin-related protein 4 (Angiopoietin-like protein 4) [Cleaved into: ANGPTL4 N-terminal chain; ANGPTL4 C-terminal chain]	angiogenesis [GO:0001525]; endothelial cell apoptotic process [GO:0072577]; lipid metabolic process [GO:0006629]; negative regulation of endothelial cell apoptotic process [GO:2000352]; negative regulation of lipoprotein lipase activity [GO:0051005]; protein unfolding [GO:0043335]; triglyceride homeostasis [GO:0070328]	collagen-containing extracellular matrix [GO:0062023]; extracellular space [GO:0005615]	enzyme inhibitor activity [GO:0004857]; identical protein binding [GO:0042802]; signaling receptor binding [GO:0005102]	K08767	ANGPTL4;	K08767 ANGPTL4; angiopoietin-like 4
100520753	275.838	1188.43	-2.1071	5.62e-08	1.41e-06	down	XP_013834029.1	macrosialin isoform X1	K7GSM1	Macrosialin	-	endosome membrane [GO:0010008]; integral component of membrane [GO:0016021]; lysosomal membrane [GO:0005765]	-	K06501	CD68;	K06501 CD68; CD68 antigen
100620912	42.5239	183.487	-2.10916	5.63e-08	1.41e-06	down	XP_003359484.1	metalloreductase STEAP3 isoform X1	A0A286ZKM1	STEAP3 metalloreductase	iron ion homeostasis [GO:0055072]	endosome membrane [GO:0010008]; integral component of membrane [GO:0016021]	-	K10142	STEAP3;	K10142 STEAP3; metalloreductase STEAP3 [EC:1.16.1.-]
100514536	0.44705	2.36188	-2.40581	5.69e-08	1.43e-06	down	NP_001231428.1	chromobox protein homolog 8	A0A480SWQ3	Chromobox protein homolog 8	-	nucleus [GO:0005634]	-	K11455	CBX8;	K11455 CBX8; chromobox protein 8
100154054	0	0.16783	-6.29393	5.77e-08	1.44e-06	down	XP_020945195.1	nectin-4 isoform X1	A0A8D0NST7	Nectin cell adhesion molecule 4	cell adhesion [GO:0007155]; viral entry into host cell [GO:0046718]	integral component of membrane [GO:0016021]	-	K06593	PVRL4;	K06593 PVRL4; poliovirus receptor-related 4
100521919	0.83866	0.155622	2.43399	6.17e-08	1.54e-06	up	XP_020920727.1	double-stranded RNA-specific editase B2 isoform X1	-	-	-	-	-	K13194	ADARB;	K13194 ADARB; double stranded RNA-specific editase B [EC:3.5.-.-]
100101927	40.4644	9.4125	2.10383	6.3e-08	1.57e-06	up	NP_001093664.1	interferon-induced helicase C domain-containing protein 1	A0A8D1F3D8	RNA helicase (EC 3.6.4.13)	defense response to virus [GO:0051607]; innate immune response [GO:0045087]	cytoplasm [GO:0005737]	ATP binding [GO:0005524]; DNA binding [GO:0003677]; helicase activity [GO:0004386]; hydrolase activity [GO:0016787]; RNA binding [GO:0003723]; zinc ion binding [GO:0008270]	K12647	IFIH1;	K12647 IFIH1; interferon-induced helicase C domain-containing protein 1 [EC:3.6.4.13]
100125551	7.00381	30.3641	-2.11517	6.34e-08	1.58e-06	down	XP_003480656.1	solute carrier family 2, facilitated glucose transporter member 8 isoform X1	A0A480HHY7	Solute carrier family 2 member 8 (Solute carrier family 2, facilitated glucose transporter member 8 isoform 1) (Solute carrier family 2, facilitated glucose transporter member 8 isoform X1)	insulin receptor signaling pathway [GO:0008286]; response to hypoxia [GO:0001666]	integral component of plasma membrane [GO:0005887]	dehydroascorbic acid transmembrane transporter activity [GO:0033300]; fructose transmembrane transporter activity [GO:0005353]; glucose binding [GO:0005536]; glucose transmembrane transporter activity [GO:0005355]	K08145	SLC2A8;	K08145 SLC2A8; MFS transporter, SP family, solute carrier family 2 (facilitated glucose transporter), member 8
100510913	0.541113	0.0760132	2.80772	6.43e-08	1.6e-06	up	XP_020952099.1	nexilin isoform X1	-	-	-	-	-	-	-	-
100153902	4.36253	0.800246	2.42246	6.46e-08	1.6e-06	up	NP_001185850.1	uncharacterized protein LOC100153902	A0A8D0IG46	Putative ISG12(a) protein	-	integral component of membrane [GO:0016021]	-	-	-	-
100151892	0.159075	1.34744	-3.00952	6.47e-08	1.6e-06	down	XP_020926533.1	sperm acrosome-associated protein 9 isoform X1	A0A8D0ZB69	Sperm acrosome associated 9	-	-	-	-	-	-
100738172	0.100925	0.56341	-2.41616	6.5e-08	1.61e-06	down	XP_020927405.1	kinesin-like protein KIF15 isoform X1	-	-	-	-	-	K10400	KIF15;	K10400 KIF15; kinesin family member 15
100627924	2.28879	0.515835	2.14697	6.6e-08	1.63e-06	up	XP_020941824.1	LOW QUALITY PROTEIN: myosin-11	-	-	-	-	-	K10352	MYH;	K10352 MYH; myosin heavy chain
100233193	9.25402	40.116	-2.11446	6.63e-08	1.64e-06	down	XP_020923995.1	monoglyceride lipase isoform X2	A0A4X1TYS0	Monoglyceride lipase	-	-	-	K01054	MGLL;	K01054 MGLL; acylglycerol lipase [EC:3.1.1.23]
110260612	0.0990622	1.2226	-3.33664	6.64e-08	1.64e-06	down	XP_020947042.1	uncharacterized protein LOC110260612	-	-	-	-	-	-	-	-
100525928	0.168004	0.847225	-2.31873	6.71e-08	1.65e-06	down	XP_020951581.1	claspin isoform X1	-	-	-	-	-	-	-	-
397520	1.89157	8.25661	-2.12174	6.81e-08	1.68e-06	down	XP_020953963.1	aminopeptidase N isoform X1	K7GMF9	Aminopeptidase (EC 3.4.11.-)	peptide catabolic process [GO:0043171]; proteolysis [GO:0006508]; regulation of blood pressure [GO:0008217]; signal transduction [GO:0007165]	cytoplasm [GO:0005737]; integral component of membrane [GO:0016021]; plasma membrane [GO:0005886]	metalloaminopeptidase activity [GO:0070006]; peptide binding [GO:0042277]; zinc ion binding [GO:0008270]	K11140	ANPEP;	K11140 ANPEP; aminopeptidase N [EC:3.4.11.2]
100152679	0.109438	0.599871	-2.45105	6.96e-08	1.71e-06	down	XP_020933059.1	1-phosphatidylinositol 4,5-bisphosphate phosphodiesterase beta-1 isoform X1	-	-	-	-	-	K05858	PLCB;	K05858 PLCB; phosphatidylinositol phospholipase C, beta [EC:3.1.4.11]
397339	0.0295445	0.19757	-2.72871	7e-08	1.72e-06	down	NP_999332.2	coagulation factor VIII precursor	P12263	Coagulation factor VIII (Procoagulant component)	acute-phase response [GO:0006953]; blood coagulation [GO:0007596]	extracellular space [GO:0005615]	copper ion binding [GO:0005507]; oxidoreductase activity [GO:0016491]	K03899	F8;	K03899 F8; coagulation factor VIII
396583	1.96561	0.32945	2.57806	7.06e-08	1.73e-06	up	XP_020933620.1	zinc finger protein SNAI1	-	-	-	-	-	K05707	SNAI1;	K05707 SNAI1; snail 1
100736682	0.899621	0.192211	2.23188	7.23e-08	1.77e-06	up	XP_020954486.1	tight junction protein ZO-1 isoform X1	-	-	-	-	-	K05701	TJP1;	K05701 TJP1; tight junction protein 1
397260	4.02695	17.5496	-2.1208	7.29e-08	1.78e-06	down	NP_999302.1	mothers against decapentaplegic homolog 3	P84024	Mothers against decapentaplegic homolog 3 (MAD homolog 3) (Mad3) (Mothers against DPP homolog 3) (SMAD family member 3) (SMAD 3) (Smad3)	anatomical structure morphogenesis [GO:0009653]; BMP signaling pathway [GO:0030509]; cell differentiation [GO:0030154]; SMAD protein signal transduction [GO:0060395]; transforming growth factor beta receptor signaling pathway [GO:0007179]	cytoplasm [GO:0005737]; heteromeric SMAD protein complex [GO:0071144]; nucleus [GO:0005634]; SMAD protein complex [GO:0071141]; transcription regulator complex [GO:0005667]	cis-regulatory region sequence-specific DNA binding [GO:0000987]; DNA-binding transcription factor activity [GO:0003700]; DNA-binding transcription factor activity, RNA polymerase II-specific [GO:0000981]; I-SMAD binding [GO:0070411]; metal ion binding [GO:0046872]; RNA polymerase II cis-regulatory region sequence-specific DNA binding [GO:0000978]	K04500	SMAD2_3;	K04500 SMAD2_3; mothers against decapentaplegic homolog 2/3
100519367	0	0.0732015	-6.26571	7.49e-08	1.83e-06	down	XP_020950301.1	zinc finger protein 541 isoform X1	-	-	-	-	-	-	-	-
100518755	0.00672118	0.214655	-4.72005	7.51e-08	1.83e-06	down	XP_020928098.1	polypeptide N-acetylgalactosaminyltransferase-like 6 isoform X1	-	-	-	-	-	K00710	GALNT;	K00710 GALNT; polypeptide N-acetylgalactosaminyltransferase [EC:2.4.1.41]
100156108	0.543442	2.6509	-2.29505	7.88e-08	1.92e-06	down	XP_001927140.1	sushi repeat-containing protein SRPX isoform X1	K7GKF8	Sushi repeat containing protein X-linked	autophagy [GO:0006914]; negative regulation of cell proliferation involved in contact inhibition [GO:0060244]; phagolysosome assembly [GO:0001845]; positive regulation of extrinsic apoptotic signaling pathway in absence of ligand [GO:2001241]; response to endoplasmic reticulum stress [GO:0034976]	autophagosome [GO:0005776]; endoplasmic reticulum [GO:0005783]	-	-	-	-
100157379	0.0566197	0.714938	-3.31606	7.91e-08	1.92e-06	down	NP_001230593.1	probable inactive peptidyl-prolyl cis-trans isomerase-like 6	A0A4X1VE50	Peptidylprolyl isomerase like 6	protein peptidyl-prolyl isomerization [GO:0000413]	-	peptidyl-prolyl cis-trans isomerase activity [GO:0003755]	K12739	PPIL6;	K12739 PPIL6; peptidyl-prolyl cis-trans isomerase-like 6 [EC:5.2.1.8]
100513811	26.7299	6.24168	2.09819	8.04e-08	1.95e-06	up	XP_020919653.1	RAC-gamma serine/threonine-protein kinase isoform X1	A0A287BC23	Non-specific serine/threonine protein kinase (EC 2.7.11.1)	intracellular signal transduction [GO:0035556]; protein phosphorylation [GO:0006468]	-	ATP binding [GO:0005524]; protein serine/threonine kinase activity [GO:0004674]; protein serine kinase activity [GO:0106310]	K04456	AKT;	K04456 AKT; RAC serine/threonine-protein kinase [EC:2.7.11.1]
100517680	3.15342	13.5993	-2.1077	8.06e-08	1.95e-06	down	XP_020926788.1	sodium/hydrogen exchanger 9 isoform X1	-	-	-	-	-	K14725	SLC9A9;	K14725 SLC9A9; solute carrier family 9 (sodium/hydrogen exchanger), member 9
100628129	0.0349225	0.601526	-4.14718	8.24e-08	1.99e-06	down	XP_020956210.1	endomucin	-	-	-	-	-	K16664	EMCN;	K16664 EMCN; endomucin
110258082	1.91408	8.6448	-2.16723	8.25e-08	1.99e-06	down	XP_020936886.1	neural proliferation differentiation and control protein 1 isoform X2	-	-	-	-	-	-	-	-
100048952	36.1691	153.013	-2.08086	8.4e-08	2.03e-06	down	XP_020957564.1	serum paraoxonase/arylesterase 1 isoform X1	A0A8D1DQL2	Paraoxonase (EC 3.1.1.2)	-	extracellular region [GO:0005576]	arylesterase activity [GO:0004064]; metal ion binding [GO:0046872]	K01045	PON;	K01045 PON; arylesterase / paraoxonase [EC:3.1.1.2 3.1.8.1]
100520929	3.59686	15.6856	-2.12332	8.4e-08	2.03e-06	down	XP_005668779.1	acyl-CoA-binding domain-containing protein 4 isoform X1	F1RR18	Acyl-CoA binding domain containing 4	-	integral component of membrane [GO:0016021]	fatty-acyl-CoA binding [GO:0000062]	-	-	-
106509239	0	0.80836	-6.24696	8.5e-08	2.05e-06	down	XP_020923710.1	uncharacterized protein TEX48	-	-	-	-	-	-	-	-
100523342	17.5648	4.12494	2.0899	8.58e-08	2.06e-06	up	XP_020934678.1	oxysterol-binding protein-related protein 3 isoform X1	-	-	-	-	-	K20463	OSBPL3_6_7;	K20463 OSBPL3_6_7; oxysterol-binding protein-related protein 3/6/7
110259259	0.354319	0.0221932	3.83663	8.59e-08	2.06e-06	up	XP_020938694.1	smoothelin-like protein 1	-	-	-	-	-	-	-	-
100525880	0.1299	0.790935	-2.50491	8.69e-08	2.08e-06	down	XP_020952602.1	polycomb protein SCMH1 isoform X1	-	-	-	-	-	K11461	SCMH1;	K11461 SCMH1; polycomb protein SCMH1
100525351	20.2386	4.69185	2.10837	8.69e-08	2.08e-06	up	XP_020957088.1	ras association domain-containing protein 6	A0A4X1T5D0	Ras association domain family member 6	regulation of apoptotic process [GO:0042981]; signal transduction [GO:0007165]	-	-	K09854	RASSF6;	K09854 RASSF6; Ras association domain-containing protein 6
100516528	0.00611109	0.195883	-4.70716	8.74e-08	2.09e-06	down	XP_005673506.1	cytoplasmic tyrosine-protein kinase BMX isoform X1	A0A8D1ICW6	Tyrosine-protein kinase (EC 2.7.10.2)	adaptive immune response [GO:0002250]; intracellular signal transduction [GO:0035556]; protein autophosphorylation [GO:0046777]	nucleoplasm [GO:0005654]; ruffle membrane [GO:0032587]	ATP binding [GO:0005524]; metal ion binding [GO:0046872]; non-membrane spanning protein tyrosine kinase activity [GO:0004715]	K08896	BMX;	K08896 BMX; cytoplasmic tyrosine-protein kinase BMX [EC:2.7.10.2]
100514936	0.308981	1.65518	-2.47375	8.75e-08	2.09e-06	down	XP_013841591.1	PDZ domain-containing protein MAGIX isoform X1	A0A5G2QNI2	MAGI family member, X-linked	-	-	-	-	-	-
397569	105.601	444.891	-2.07477	8.79e-08	2.09e-06	down	XP_005663523.1	cathepsin K isoform X1	Q9GLE3	Cathepsin K (EC 3.4.22.38)	bone resorption [GO:0045453]; collagen catabolic process [GO:0030574]; immune response [GO:0006955]; negative regulation of cartilage development [GO:0061037]; proteolysis involved in protein catabolic process [GO:0051603]; thyroid hormone generation [GO:0006590]	apical plasma membrane [GO:0016324]; external side of plasma membrane [GO:0009897]; extracellular space [GO:0005615]; lysosome [GO:0005764]; nucleoplasm [GO:0005654]	collagen binding [GO:0005518]; cysteine-type endopeptidase activity [GO:0004197]; fibronectin binding [GO:0001968]; proteoglycan binding [GO:0043394]	K01371	CTSK;	K01371 CTSK; cathepsin K [EC:3.4.22.38]
100520971	1.14296	4.97187	-2.11942	8.79e-08	2.09e-06	down	XP_020920028.1	WD repeat-containing protein 64 isoform X4	-	-	-	-	-	-	-	-
100739757	2.93823	12.7202	-2.11037	8.92e-08	2.12e-06	down	XP_003483146.2	acetylcholine receptor subunit beta isoform X1	-	-	-	-	-	K04812	CHRNB1;	K04812 CHRNB1; nicotinic acetylcholine receptor beta-1
100521029	14.9031	3.45895	2.10548	8.92e-08	2.12e-06	up	XP_003482629.1	polycomb protein EED isoform X1	A0A287B4M4	Embryonic ectoderm development	negative regulation of transcription by RNA polymerase II [GO:0000122]	cytosol [GO:0005829]; ESC/E(Z) complex [GO:0035098]	enzyme activator activity [GO:0008047]; histone methyltransferase activity [GO:0042054]; identical protein binding [GO:0042802]; transcription corepressor binding [GO:0001222]	K11462	EED;	K11462 EED; polycomb protein EED
100525074	0.259003	1.3014	-2.35586	9.02e-08	2.14e-06	down	XP_020922644.1	tetratricopeptide repeat protein 25 isoform X1	-	-	-	-	-	-	-	-
100521569	0	0.122401	-6.23626	9.14e-08	2.17e-06	down	XP_013834945.2	uncharacterized protein C11orf63 homolog	-	-	-	-	-	-	-	-
100155966	1.55184	0.211365	2.81516	9.21e-08	2.18e-06	up	XP_005659663.1	lysM and putative peptidoglycan-binding domain-containing protein 2 isoform X1	A0A8D0QXL4	LysM domain-containing protein	-	-	-	-	-	-
396553	0	0.718321	-6.23154	9.43e-08	2.23e-06	down	NP_998900.2	p14ARF protein	Q8HY20	p14ARF protein	apoptotic process [GO:0006915]; negative regulation of cell population proliferation [GO:0008285]; regulation of cell cycle [GO:0051726]	-	-	-	-	-
100524520	54.4911	12.9424	2.07387	9.45e-08	2.23e-06	up	XP_005668871.1	probable ATP-dependent RNA helicase DHX58 isoform X1	F1S0P6	RNA helicase (EC 3.6.4.13)	cytoplasmic pattern recognition receptor signaling pathway in response to virus [GO:0039528]; innate immune response [GO:0045087]; negative regulation of innate immune response [GO:0045824]; negative regulation of MDA-5 signaling pathway [GO:0039534]; negative regulation of RIG-I signaling pathway [GO:0039536]; negative regulation of type I interferon production [GO:0032480]; positive regulation …	cytoplasm [GO:0005737]	ATP binding [GO:0005524]; ATP hydrolysis activity [GO:0016887]; DNA binding [GO:0003677]; double-stranded RNA binding [GO:0003725]; RNA helicase activity [GO:0003724]; single-stranded RNA binding [GO:0003727]; zinc ion binding [GO:0008270]	K12649	DHX58;	K12649 DHX58; ATP-dependent RNA helicase DHX58 [EC:3.6.4.13]
XLOC_018096	0.0544642	1.01868	-4.13274	9.64e-08	2.27e-06	down	-	-	-	-	-	-	-	-	-	-
100135049	3.53582	0.71245	2.30908	9.69e-08	2.28e-06	up	NP_001107536.2	MHC class II, DO beta precursor	Q2MJB0	MHC class II DO beta 1	adaptive immune response [GO:0002250]; antigen processing and presentation of peptide or polysaccharide antigen via MHC class II [GO:0002504]	integral component of membrane [GO:0016021]; MHC class II protein complex [GO:0042613]	-	K06752	MHC2;	K06752 MHC2; MHC class II antigen
100152542	1.2386	5.52393	-2.14928	9.88e-08	2.32e-06	down	NP_001139339.1	lysophospholipid acyltransferase LPCAT4	C0KEG5	1-acylglycerol-3-phosphate O-acyltransferase 7	-	integral component of membrane [GO:0016021]	O-acyltransferase activity [GO:0008374]	K13512	LPCAT4;	K13512 LPCAT4; lysophospholipid acyltransferase [EC:2.3.1.23 2.3.1.-]
106508709	3.34433	14.7986	-2.13368	9.95e-08	2.34e-06	down	XP_020937307.1	cysteine-rich protein 2 isoform X1	-	-	-	-	-	-	-	-
100520320	8.52525	35.8858	-2.07375	9.97e-08	2.34e-06	down	XP_003129917.3	LOW QUALITY PROTEIN: dixin	A0A8D1LQC1	DIX domain containing 1	canonical Wnt signaling pathway [GO:0060070]	-	-	-	-	-
595110	383.688	1604.15	-2.06376	1e-07	2.34e-06	down	NP_001026951.1	cyclin-G1	A0A480PKJ0	Cyclin-G1	regulation of cell cycle [GO:0051726]	nucleus [GO:0005634]	-	K10145	CCNG1;	K10145 CCNG1; cyclin G1
100628189	0.19759	1.51111	-3.02463	1.02e-07	2.4e-06	down	XP_020949099.1	tctex1 domain-containing protein 1 isoform X1	A0A4X1TZG5	Tctex1 domain containing 1	-	-	-	-	-	-
100523066	8.61417	2.03484	2.08129	1.1e-07	2.57e-06	up	XP_013854191.2	NACHT, LRR and PYD domains-containing protein 12 isoform X1	-	-	-	-	-	K20865	NLRP12;	K20865 NLRP12; NACHT, LRR and PYD domains-containing protein 12
100623420	6.54367	27.3258	-2.06185	1.12e-07	2.62e-06	down	XP_020918859.1	plasma membrane calcium-transporting ATPase 4 isoform X6	-	-	-	-	-	K05850	ATP2B;	K05850 ATP2B; P-type Ca2+ transporter type 2B [EC:7.2.2.10]
100620323	1.0868	0.198718	2.45092	1.13e-07	2.63e-06	up	XP_005654107.2	LOW QUALITY PROTEIN: immunoglobulin-like domain-containing receptor 1	-	-	-	-	-	-	-	-
100153367	10.8029	45.5656	-2.07629	1.13e-07	2.64e-06	down	XP_020920842.1	LOW QUALITY PROTEIN: NEDD4-binding protein 2-like 1	-	-	-	-	-	-	-	-
494562	2.36214	10.5421	-2.14793	1.14e-07	2.65e-06	down	NP_001011504.1	Krueppel-like factor 9	C7EMF2	Krueppel-like factor 9 (Kruppel-like factor 9)	-	-	-	K09208	KLF9S;	K09208 KLF9S; krueppel-like factor 9/13/14/16
100135674	0.203939	1.39263	-2.60266	1.15e-07	2.67e-06	down	NP_001107759.1	beta-sarcoglycan	B0FMQ4	Beta-sarcoglycan	muscle organ development [GO:0007517]	cytoskeleton [GO:0005856]; integral component of membrane [GO:0016021]; sarcoglycan complex [GO:0016012]; sarcolemma [GO:0042383]	-	K12566	SGCB;	K12566 SGCB; beta-sarcoglycan
100518206	0.195329	0.955686	-2.27783	1.17e-07	2.7e-06	down	XP_020917918.1	LOW QUALITY PROTEIN: suppression of tumorigenicity 5 protein	-	-	-	-	-	K20161	DENND2;	K20161 DENND2; DENN domain-containing protein 2
102167462	3.50283	15.3573	-2.13156	1.17e-07	2.7e-06	down	XP_020924869.1	myoD family inhibitor domain-containing protein	-	-	-	-	-	-	-	-
XLOC_007924	1.82977	7.86902	-2.10437	1.17e-07	2.7e-06	down	-	-	-	-	-	-	-	-	-	-
100523082	0.963022	4.47976	-2.20582	1.18e-07	2.72e-06	down	XP_020919382.1	putative C-type lectin domain-containing protein LINC00083	-	-	-	-	-	-	-	-
100512683	0.226707	1.34239	-2.59035	1.19e-07	2.75e-06	down	XP_020924073.1	limbic system-associated membrane protein isoform X1	A0A5G2R9N8	Limbic system associated membrane protein (Limbic system-associated membrane protein isoform 1 preproprotein)	-	integral component of membrane [GO:0016021]	-	K06772	LSAMP;	K06772 LSAMP; limbic system-associated membrane protein
100624032	2.57619	10.9029	-2.07813	1.2e-07	2.76e-06	down	XP_020935449.1	arylsulfatase D isoform X1	-	-	-	-	-	K12374	ARSD_F_H;	K12374 ARSD_F_H; arylsulfatase D/F/H [EC:3.1.6.-]
100155596	0.254274	2.47993	-3.27208	1.23e-07	2.82e-06	down	XP_003359152.1	activator of apoptosis harakiri	A0A4X1TMB1	Harakiri, BCL2 interacting protein	positive regulation of apoptotic process [GO:0043065]; positive regulation of protein-containing complex assembly [GO:0031334]; positive regulation of release of cytochrome c from mitochondria [GO:0090200]	integral component of membrane [GO:0016021]; mitochondrion [GO:0005739]	-	K02512	HRK;	K02512 HRK; activator of apoptosis harakiri
100155710	0.904437	4.23275	-2.20179	1.23e-07	2.83e-06	down	NP_001230495.2	LRP2-binding protein	A0A4X1VX80	LRP2-binding protein	-	-	-	-	-	-
100152703	24.2491	5.82718	2.05689	1.24e-07	2.85e-06	up	XP_020929749.1	exostosin-like 3	-	-	-	-	-	K02370	EXTL3;	K02370 EXTL3; alpha-1,4-N-acetylglucosaminyltransferase EXTL3 [EC:2.4.1.223 2.4.1.224]
100511088	2.07195	8.86376	-2.09361	1.25e-07	2.86e-06	down	XP_003356432.3	tetratricopeptide repeat protein 39C isoform X1	A0A4X1VND1	Tetratricopeptide repeat domain 39C	-	-	-	-	-	-
654294	130.009	31.3295	2.05289	1.27e-07	2.91e-06	up	NP_001033050.1	proteasome subunit beta type-9	A0A4X1V0J8	Proteasome subunit beta	immune system process [GO:0002376]; proteolysis involved in protein catabolic process [GO:0051603]; regulation of cysteine-type endopeptidase activity [GO:2000116]	cytosol [GO:0005829]; nucleus [GO:0005634]; proteasome core complex [GO:0005839]	threonine-type endopeptidase activity [GO:0004298]	K02741	PSMB9;	K02741 PSMB9; 20S proteasome subunit beta 9 [EC:3.4.25.1]
100739107	0.801902	0.13446	2.56201	1.28e-07	2.93e-06	up	XP_020918976.1	LOW QUALITY PROTEIN: dual specificity tyrosine-phosphorylation-regulated kinase 3	-	-	-	-	-	K18669	DYRK2_3_4;	K18669 DYRK2_3_4; dual specificity tyrosine-phosphorylation-regulated kinase 2/3/4 [EC:2.7.12.1]
396719	0.0079303	0.108015	-3.77747	1.3e-07	2.96e-06	down	XP_020931223.1	sorbin and SH3 domain-containing protein 2 isoform X1	A0A286ZN88	Sorbin and SH3 domain-containing protein 2	actin filament organization [GO:0007015]	cytoplasm [GO:0005737]; focal adhesion [GO:0005925]; membrane [GO:0016020]	-	-	-	-
102162088	39.9967	9.67515	2.04745	1.32e-07	3.01e-06	up	XP_020935403.1	NACHT, LRR and PYD domains-containing protein 12 isoform X1	A0A286ZVQ3	NACHT domain-containing protein	-	-	-	-	-	-
110259343	0.211263	1.62242	-2.84567	1.34e-07	3.04e-06	down	XP_020939510.1	kinetochore protein Spc24	-	-	-	-	-	K11549	SPBC24;	K11549 SPBC24; kinetochore protein Spc24, animal type
100154558	46.064	11.1256	2.04968	1.34e-07	3.06e-06	up	XP_013843557.1	zinc finger protein 697 isoform X1	F1SAZ8	Zinc finger protein 697	regulation of transcription by RNA polymerase II [GO:0006357]	-	DNA-binding transcription factor activity, RNA polymerase II-specific [GO:0000981]; RNA polymerase II cis-regulatory region sequence-specific DNA binding [GO:0000978]	-	-	-
100152604	0.108726	0.580926	-2.38218	1.35e-07	3.08e-06	down	XP_003360401.1	chromosome-associated kinesin KIF4A isoform X1	A0A4X1VZK4	Kinesin family member 4A	microtubule-based movement [GO:0007018]; mitotic cytokinesis [GO:0000281]; mitotic spindle midzone assembly [GO:0051256]	midbody [GO:0030496]; nucleoplasm [GO:0005654]	ATP binding [GO:0005524]; microtubule binding [GO:0008017]; microtubule motor activity [GO:0003777]	K10395	KIF4_21_27;	K10395 KIF4_21_27; kinesin family member 4/21/27
733702	52.402	215.844	-2.04227	1.36e-07	3.09e-06	down	XP_020957937.1	platelet glycoprotein 4 isoform X1	Q3HUX1	Platelet glycoprotein 4 (Glycoprotein IIIb) (PAS IV) (PAS-4) (Platelet glycoprotein IV)	amyloid-beta clearance by cellular catabolic process [GO:0150094]; cell adhesion [GO:0007155]; cell surface receptor signaling pathway [GO:0007166]; immune response [GO:0006955]; lipid storage [GO:0019915]; lipoprotein transport [GO:0042953]; long-chain fatty acid import into cell [GO:0044539]; low-density lipoprotein particle clearance [GO:0034383]; receptor-mediated endocytosis [GO:0006898]	apical plasma membrane [GO:0016324]; caveola [GO:0005901]; cell surface [GO:0009986]; cytoplasm [GO:0005737]; Golgi apparatus [GO:0005794]; integral component of membrane [GO:0016021]; plasma membrane [GO:0005886]	low-density lipoprotein particle binding [GO:0030169]; low-density lipoprotein particle receptor activity [GO:0005041]; scavenger receptor activity [GO:0005044]	K06259	CD36;	K06259 CD36; CD36 antigen
100155831	0.443499	2.02239	-2.17467	1.37e-07	3.11e-06	down	XP_001929278.1	metal transporter CNNM2 isoform X1	F1S849	Cyclin and CBS domain divalent metal cation transport mediator 2	magnesium ion homeostasis [GO:0010960]	integral component of membrane [GO:0016021]; plasma membrane [GO:0005886]	ATP binding [GO:0005524]	K16302	CNNM;	K16302 CNNM; metal transporter CNNM
100525609	10.4633	43.0696	-2.04113	1.38e-07	3.11e-06	down	XP_020924549.1	stabilin-1 isoform X1	-	-	-	-	-	K19020	STAB1;	K19020 STAB1; stabilin-1
102165146	4.23597	0.960694	2.13663	1.38e-07	3.13e-06	up	XP_020955739.1	uncharacterized protein LOC102165146	-	-	-	-	-	-	-	-
100522901	2.24533	0.42007	2.41491	1.41e-07	3.19e-06	up	XP_013836562.1	transmembrane protein 45A	A0A8D0QHM5	Transmembrane protein 45A	-	integral component of membrane [GO:0016021]	-	-	-	-
100622156	133.72	32.5455	2.03872	1.42e-07	3.2e-06	up	XP_020933283.1	tumor necrosis factor alpha-induced protein 3 isoform X1	G9M4M9	Ubiquitinyl hydrolase 1 (EC 3.4.19.12)	protein deubiquitination [GO:0016579]; protein ubiquitination [GO:0016567]	cytoplasm [GO:0005737]; nucleus [GO:0005634]	cysteine-type deubiquitinase activity [GO:0004843]; DNA binding [GO:0003677]; zinc ion binding [GO:0008270]	K11859	TNFAIP3;	K11859 TNFAIP3; tumor necrosis factor, alpha-induced protein 3 [EC:3.4.19.12]
100144503	57.4882	236.084	-2.03757	1.5e-07	3.38e-06	down	XP_020941207.1	rho-related GTP-binding protein RhoB isoform X1	Q06AT8	RHOB (Ras homolog family member B) (Rho-related GTP-binding protein RhoB)	cell adhesion [GO:0007155]; cellular response to hydrogen peroxide [GO:0070301]; cellular response to ionizing radiation [GO:0071479]; endosome to lysosome transport [GO:0008333]; endothelial tube morphogenesis [GO:0061154]; intracellular protein transport [GO:0006886]; mitotic cytokinesis [GO:0000281]; negative regulation of cell cycle [GO:0045786]; negative regulation of cell migration [GO:0030…	cleavage furrow [GO:0032154]; early endosome [GO:0005769]; endosome membrane [GO:0010008]; late endosome [GO:0005770]; nucleus [GO:0005634]	GDP binding [GO:0019003]; GTPase activity [GO:0003924]; GTP binding [GO:0005525]	K07856	RHOB;	K07856 RHOB; Ras homolog gene family, member B
100513456	16.0489	66.1142	-2.04145	1.5e-07	3.38e-06	down	XP_020938236.1	tetraspanin-4 isoform X1	A0A4X1VZD4	Tetraspanin	-	integral component of membrane [GO:0016021]	-	K17294	TSPAN4;	K17294 TSPAN4; tetraspanin-4
100521161	15.7536	64.5674	-2.03523	1.51e-07	3.39e-06	down	XP_003133613.2	inactive phospholipase C-like protein 1 isoform X1	-	-	-	-	-	K15375	PLCL1;	K15375 PLCL1; inactive phospholipase C-like protein 1
100515919	502.183	2048.77	-2.02842	1.59e-07	3.56e-06	down	XP_003130681.2	cathepsin L1	A0A4X1V401	Cathepsin L1	proteolysis [GO:0006508]	lysosome [GO:0005764]	cysteine-type peptidase activity [GO:0008234]	K01365	CTSL;	K01365 CTSL; cathepsin L [EC:3.4.22.15]
397057	164.252	40.0935	2.03415	1.61e-07	3.6e-06	up	XP_005667383.1	interleukin-18 isoform X1	O19073	Interleukin-18 (IL-18) (Interferon gamma-inducing factor) (IFN-gamma-inducing factor) (Interleukin-1 gamma) (IL-1 gamma)	angiogenesis [GO:0001525]; defense response to Gram-positive bacterium [GO:0050830]; establishment of skin barrier [GO:0061436]; extrinsic apoptotic signaling pathway via death domain receptors [GO:0008625]; immune response [GO:0006955]; inflammatory response [GO:0006954]; interleukin-18-mediated signaling pathway [GO:0035655]; positive regulation of activated T cell proliferation [GO:0042104]; p…	cytoplasm [GO:0005737]; extracellular space [GO:0005615]	cytokine activity [GO:0005125]; interleukin-18 receptor binding [GO:0045515]	K05482	IL18;	K05482 IL18; interleukin 18
100516039	1870.45	459.039	2.02671	1.63e-07	3.66e-06	up	XP_003131760.1	C-C motif chemokine 23	A0A8D1UP34	C-C motif chemokine	immune response [GO:0006955]	extracellular space [GO:0005615]	chemokine activity [GO:0008009]	K05511	CCL15_23;	K05511 CCL15_23; C-C motif chemokine 15/23
100525349	12.48	2.94149	2.08285	1.64e-07	3.67e-06	up	XP_003128970.2	transmembrane protein 156 isoform X1	-	-	-	-	-	-	-	-
100520467	0.02513	0.297363	-3.53324	1.69e-07	3.77e-06	down	XP_020932256.1	transcription factor COE1 isoform X1	A0A4X1TX79	EBF transcription factor 1	-	nucleus [GO:0005634]	DNA binding [GO:0003677]; DNA-binding transcription factor activity [GO:0003700]; metal ion binding [GO:0046872]	K09103	EBF;	K09103 EBF; early B-cell factor
100515265	0	0.270563	-6.15997	1.74e-07	3.89e-06	down	XP_020954800.1	mitochondrial 2-oxodicarboxylate carrier isoform X1	-	-	-	-	-	K15110	SLC25A21;	K15110 SLC25A21; solute carrier family 25 (mitochondrial 2-oxodicarboxylate transporter), member 21
100526032	0.21162	0.00667257	4.62605	1.75e-07	3.9e-06	up	XP_020938558.1	REST corepressor 2	-	-	-	-	-	-	-	-
100156631	0.229986	1.19149	-2.36724	1.76e-07	3.91e-06	down	XP_001926185.2	endonuclease 8-like 3 isoform X1	A0A4X1VS65	DNA-(apurinic or apyrimidinic site) lyase (EC 4.2.99.18)	base-excision repair [GO:0006284]	nucleoplasm [GO:0005654]	bubble DNA binding [GO:0000405]; class I DNA-(apurinic or apyrimidinic site) endonuclease activity [GO:0140078]; damaged DNA binding [GO:0003684]; DNA N-glycosylase activity [GO:0019104]; double-stranded DNA binding [GO:0003690]; single-stranded DNA binding [GO:0003697]; zinc ion binding [GO:0008270]	K10569	NEIL3;	K10569 NEIL3; endonuclease VIII-like 3
397250	80.0492	19.679	2.02418	1.77e-07	3.92e-06	up	XP_003128106.1	serine/threonine-protein kinase PLK3	F1S348	Serine/threonine-protein kinase PLK (EC 2.7.11.21) (Polo-like kinase)	cellular response to DNA damage stimulus [GO:0006974]; cytoplasmic microtubule organization [GO:0031122]; G1/S transition of mitotic cell cycle [GO:0000082]; Golgi disassembly [GO:0090166]; mitotic cell cycle [GO:0000278]; mitotic G1/S transition checkpoint signaling [GO:0044819]; negative regulation of apoptotic process [GO:0043066]; negative regulation of transcription by RNA polymerase II [GO:…	centrosome [GO:0005813]; cytoplasm [GO:0005737]; Golgi stack [GO:0005795]; nucleolus [GO:0005730]; nucleus [GO:0005634]; spindle pole [GO:0000922]	ATP binding [GO:0005524]; p53 binding [GO:0002039]; protein serine/threonine kinase activity [GO:0004674]	K08862	PLK3;	K08862 PLK3; polo-like kinase 3 [EC:2.7.11.21]
100152810	0.730169	3.21042	-2.12321	1.78e-07	3.95e-06	down	XP_020947799.1	lebercilin	A0A8D0ZXL7	Lebercilin domain-containing protein	-	photoreceptor connecting cilium [GO:0032391]	protein-containing complex binding [GO:0044877]	-	-	-
102159734	5.70766	23.464	-2.03957	1.79e-07	3.96e-06	down	XP_005673421.1	zinc finger protein 212 isoform X1	A0A286ZM65	Zinc finger protein 282	regulation of DNA-templated transcription [GO:0006355]	nucleoplasm [GO:0005654]	identical protein binding [GO:0042802]; metal ion binding [GO:0046872]	K09228	KRAB;	K09228 KRAB; KRAB domain-containing zinc finger protein
110258084	0.0829185	0.756057	-2.9808	1.79e-07	3.97e-06	down	XP_020936889.1	alpha-(1,3)-fucosyltransferase 7	-	-	-	-	-	K07635	FUT7;	K07635 FUT7; galactoside alpha-1,3-fucosyltransferase 7 [EC:2.4.1.-]
110261259	0.185078	1.07949	-2.61745	1.83e-07	4.04e-06	down	XP_020952707.1	uncharacterized protein C16orf46 homolog isoform X1	-	-	-	-	-	-	-	-
100519287	1.28926	5.4578	-2.07751	1.88e-07	4.15e-06	down	XP_020936082.1	kelch-like protein 13 isoform X1	-	-	-	-	-	K10447	KLHL9_13;	K10447 KLHL9_13; kelch-like protein 9/13
100519990	3.4975	0.75569	2.20545	1.89e-07	4.16e-06	up	XP_020934473.1	protein FAM71F1	-	-	-	-	-	-	-	-
100515836	0.641848	0.0921254	2.8159	1.99e-07	4.39e-06	up	XP_005664646.1	sprouty-related, EVH1 domain-containing protein 3 isoform X1	A0A4X1T8D4	Sprouty related EVH1 domain containing 3	regulation of signal transduction [GO:0009966]	membrane [GO:0016020]	-	K04703	SPRED;	K04703 SPRED; sprouty-related, EVH1 domain-containing protein
XLOC_025259	0.122324	0.927262	-2.96459	2.01e-07	4.43e-06	down	-	-	-	-	-	-	-	-	-	-
100157112	3.63216	14.9489	-2.04409	2.03e-07	4.46e-06	down	XP_020928876.1	programmed cell death protein 4	A0A480HSI3	Programmed cell death protein 4	BMP signaling pathway [GO:0030509]; cellular response to lipopolysaccharide [GO:0071222]; negative regulation of cytokine production involved in inflammatory response [GO:1900016]; negative regulation of DNA-templated transcription [GO:0045892]; negative regulation of myofibroblast differentiation [GO:1904761]; negative regulation of vascular associated smooth muscle cell differentiation [GO:1905…	cytosol [GO:0005829]; nucleus [GO:0005634]	-	K16865	PDCD4;	K16865 PDCD4; programmed cell death protein 4
100520159	5.74803	1.30013	2.13626	2.07e-07	4.55e-06	up	XP_003134755.1	protein FAM71F2 isoform X1	A0A4X1W214	Family with sequence similarity 71 member F2	acrosome assembly [GO:0001675]	Golgi apparatus [GO:0005794]	-	-	-	-
397588	136.124	33.7957	2.00995	2.09e-07	4.58e-06	up	XP_020941521.1	interferon-induced, double-stranded RNA-activated protein kinase isoform X1	Q865A4	Double stranded RNA-dependent protein kinase	protein phosphorylation [GO:0006468]	-	ATP binding [GO:0005524]; double-stranded RNA binding [GO:0003725]; protein kinase activity [GO:0004672]	K16195	EIF2AK2;	K16195 EIF2AK2; eukaryotic translation initiation factor 2-alpha kinase 2 [EC:2.7.11.1]
106505804	8.50619	2.0905	2.02442	2.11e-07	4.62e-06	up	XP_020925483.1	uncharacterized protein LOC106505804	-	-	-	-	-	-	-	-
100515727	0.314386	0.0247721	3.53142	2.12e-07	4.64e-06	up	XP_020945245.1	cilia- and flagella-associated protein 45 isoform X1	-	-	-	-	-	-	-	-
102160320	0.0128989	0.219781	-4.05056	2.14e-07	4.66e-06	down	XP_020957343.1	LOW QUALITY PROTEIN: collagen alpha-1(XXV) chain	-	-	-	-	-	-	-	-
100516257	1049.55	261.52	2.00481	2.16e-07	4.72e-06	up	XP_020943084.1	pleckstrin	A0A4X1WA68	Pleckstrin	intracellular signal transduction [GO:0035556]	-	-	K19993	PLEK;	K19993 PLEK; pleckstrin
100515966	1.02834	4.42821	-2.09674	2.21e-07	4.82e-06	down	NP_001233195.1	glucagon-like peptide 2 receptor	F8V3Z1	Glucagon-like peptide 2 receptor	cell surface receptor signaling pathway [GO:0007166]	integral component of membrane [GO:0016021]	G protein-coupled receptor activity [GO:0004930]	K04582	GLP2R;	K04582 GLP2R; glucagon-like peptide 2 receptor
100519229	56.8862	14.1255	2.00965	2.25e-07	4.89e-06	up	XP_020932387.1	28S ribosomal protein S27, mitochondrial isoform X1	-	-	-	-	-	K17406	MRPS27;	K17406 MRPS27; small subunit ribosomal protein S27
100512542	2.20911	0.472755	2.21356	2.27e-07	4.95e-06	up	XP_013832921.1	transcription factor SOX-4	F1RUF9	Transcription factor SOX	anatomical structure morphogenesis [GO:0009653]; ascending aorta morphogenesis [GO:0035910]; atrial septum primum morphogenesis [GO:0003289]; cardiac right ventricle morphogenesis [GO:0003215]; cardiac ventricle formation [GO:0003211]; cell differentiation [GO:0030154]; cellular response to glucose stimulus [GO:0071333]; endocrine pancreas development [GO:0031018]; glial cell development [GO:0021…	cytoplasm [GO:0005737]; mitochondrion [GO:0005739]; nucleoplasm [GO:0005654]; nucleus [GO:0005634]; transcription regulator complex [GO:0005667]	DNA-binding transcription activator activity, RNA polymerase II-specific [GO:0001228]; DNA-binding transcription factor activity [GO:0003700]; DNA-binding transcription factor activity, RNA polymerase II-specific [GO:0000981]; miRNA binding [GO:0035198]; RNA polymerase II cis-regulatory region sequence-specific DNA binding [GO:0000978]; transcription cis-regulatory region binding [GO:0000976]	K09268	SOX4_11_12;	K09268 SOX4_11_12; transcription factor SOX4/11/12 (SOX group C)
100521394	98.1288	24.4831	2.00289	2.28e-07	4.95e-06	up	XP_020920725.1	ATP-dependent 6-phosphofructokinase, platelet type	-	-	-	-	-	K00850	pfkA;	K00850 pfkA; 6-phosphofructokinase 1 [EC:2.7.1.11]
100113428	0.238111	1.23505	-2.39502	2.31e-07	5e-06	down	XP_020932833.1	long palate lung and nasal epithelium protein 5 isoform X1	F1S503	Long palate lung and nasal epithelium protein 5	-	-	lipid binding [GO:0008289]	-	-	-
110259232	0.184942	1.39828	-2.79892	2.31e-07	5e-06	down	XP_020938400.1	T-box transcription factor TBX10	-	-	-	-	-	-	-	-
100512036	19.2166	77.6057	-2.01292	2.31e-07	5e-06	down	XP_020939913.1	ephrin-A2 isoform X1	A0A4X1VP93	Ephrin A2	ephrin receptor signaling pathway [GO:0048013]	anchored component of membrane [GO:0031225]; plasma membrane [GO:0005886]	ephrin receptor binding [GO:0046875]	K05462	EFNA;	K05462 EFNA; ephrin-A
100156666	1.45953	0.15244	3.22283	2.33e-07	5.03e-06	up	NP_001026959.1	retinol-binding protein 1	F1SL52	Retinol binding protein 1	fatty acid transport [GO:0015908]; retinoic acid biosynthetic process [GO:0002138]; vitamin A metabolic process [GO:0006776]	cytosol [GO:0005829]; nucleus [GO:0005634]	all-trans-retinol binding [GO:1904768]; fatty acid binding [GO:0005504]	-	-	-
102165410	0.301502	1.38729	-2.18356	2.33e-07	5.03e-06	down	XP_020947644.1	myelin regulatory factor-like protein	-	-	-	-	-	-	-	-
397350	0.0588977	0.332485	-2.55187	2.34e-07	5.03e-06	down	XP_020938574.1	insulin-like growth factor 1 receptor isoform X1	A0A4X1UKG1	Tyrosine-protein kinase receptor (EC 2.7.10.1)	amyloid-beta clearance [GO:0097242]; cellular response to amyloid-beta [GO:1904646]; immune response [GO:0006955]; negative regulation of apoptotic process [GO:0043066]; negative regulation of MAPK cascade [GO:0043409]; peptidyl-tyrosine autophosphorylation [GO:0038083]; phosphatidylinositol-mediated signaling [GO:0048015]; positive regulation of cell migration [GO:0030335]; positive regulation o…	alphav-beta3 integrin-IGF-1-IGF1R complex [GO:0035867]; integral component of membrane [GO:0016021]; intracellular membrane-bounded organelle [GO:0043231]; protein kinase complex [GO:1902911]; receptor complex [GO:0043235]	ATP binding [GO:0005524]; identical protein binding [GO:0042802]; insulin binding [GO:0043559]; insulin-like growth factor I binding [GO:0031994]; insulin-like growth factor receptor activity [GO:0005010]; insulin receptor binding [GO:0005158]; insulin receptor substrate binding [GO:0043560]; phosphatidylinositol 3-kinase binding [GO:0043548]; protein transporter activity [GO:0140318]	K05087	IGF1R;	K05087 IGF1R; insulin-like growth factor 1 receptor [EC:2.7.10.1]
102162148	0.527991	2.32737	-2.12886	2.34e-07	5.03e-06	down	XP_020942197.1	transmembrane channel-like protein 7 isoform X1	-	-	-	-	-	K21988	TMC;	K21988 TMC; transmembrane channel-like protein
397165	0.531472	2.84905	-2.42712	2.35e-07	5.05e-06	down	NP_999256.1	early activation antigen CD69	Q8SPX1	Type II membrane protein CD69	-	integral component of membrane [GO:0016021]	-	K06502	CD69;	K06502 CD69; CD69 antigen
100514283	16.2179	65.3702	-2.01009	2.35e-07	5.05e-06	down	XP_020941329.1	3-hydroxyanthranilate 3,4-dioxygenase isoform X1	-	-	-	-	-	K00452	HAAO;	K00452 HAAO; 3-hydroxyanthranilate 3,4-dioxygenase [EC:1.13.11.6]
403326	0	0.178088	-6.11933	2.44e-07	5.23e-06	down	NP_999589.1	cytochrome P450 4A25	Q95JF8	Cytochrome P450 4A	-	integral component of membrane [GO:0016021]	heme binding [GO:0020037]; iron ion binding [GO:0005506]; monooxygenase activity [GO:0004497]; oxidoreductase activity, acting on paired donors, with incorporation or reduction of molecular oxygen [GO:0016705]	K07425	CYP4A;	K07425 CYP4A; long-chain fatty acid omega-monooxygenase [EC:1.14.14.80]
100512885	0.0738573	0.465398	-2.51791	2.45e-07	5.25e-06	down	XP_005660689.2	carnosine synthase 1 isoform X1	-	-	-	-	-	K14755	CRNS1;	K14755 CRNS1; carnosine synthase [EC:6.3.2.11]
100302027	34.57	137.984	-1.99687	2.46e-07	5.27e-06	down	XP_020957643.1	influenza virus NS1A-binding protein isoform X1	C3W4W6	Influenza virus NS1A binding protein IV	-	-	-	K15046	IVNS1ABP;	K15046 IVNS1ABP; influenza virus NS1A-binding protein
100511190	0.855589	3.64632	-2.08774	2.48e-07	5.3e-06	down	XP_005662386.1	coiled-coil domain-containing protein 138 isoform X1	A0A4X1VY98	Coiled-coil domain containing 138	-	-	-	-	-	-
100517458	4.0469	0.951029	2.08733	2.49e-07	5.31e-06	up	XP_013850305.1	mesoderm induction early response protein 2 isoform X1	-	-	-	-	-	-	-	-
100152643	0.0168556	0.325916	-4.03681	2.5e-07	5.32e-06	down	XP_005673560.2	choline-phosphate cytidylyltransferase B isoform X1	A0A480JMZ7	Choline-phosphate cytidylyltransferase (EC 2.7.7.15)	ovarian follicle development [GO:0001541]; spermatogenesis [GO:0007283]	endoplasmic reticulum [GO:0005783]	choline-phosphate cytidylyltransferase activity [GO:0004105]	K00968	PCYT1;	K00968 PCYT1; choline-phosphate cytidylyltransferase [EC:2.7.7.15]
100154630	0	0.122116	-6.10798	2.62e-07	5.58e-06	down	XP_001925760.2	Holliday junction recognition protein	F1SM16	Holliday junction recognition protein	CENP-A containing chromatin assembly [GO:0034080]; chromosome segregation [GO:0007059]; regulation of DNA binding [GO:0051101]; regulation of protein-containing complex assembly [GO:0043254]	chromosome, centromeric region [GO:0000775]; kinetochore [GO:0000776]; mitochondrion [GO:0005739]; nucleolus [GO:0005730]; nucleoplasm [GO:0005654]	DNA binding [GO:0003677]; histone binding [GO:0042393]; identical protein binding [GO:0042802]	-	-	-
100141304	0.649318	2.6889	-2.0504	2.62e-07	5.58e-06	down	XP_020953540.1	Bloom syndrome protein isoform X1	B0M1M9	DNA helicase (EC 3.6.4.12)	DNA recombination [GO:0006310]; DNA repair [GO:0006281]; DNA replication [GO:0006260]	nucleus [GO:0005634]	3'-5' DNA helicase activity [GO:0043138]; ATP binding [GO:0005524]; DNA binding [GO:0003677]; hydrolase activity, acting on acid anhydrides, in phosphorus-containing anhydrides [GO:0016818]; metal ion binding [GO:0046872]	K10901	BLM;	K10901 BLM; bloom syndrome protein [EC:3.6.4.12]
100739216	0.356298	1.53879	-2.10099	2.64e-07	5.61e-06	down	XP_020936466.1	mitogen-activated protein kinase kinase kinase 15	-	-	-	-	-	K13986	MAP3K15;	K13986 MAP3K15; mitogen-activated protein kinase kinase kinase 15 [EC:2.7.11.25]
100525254	0.611418	2.74826	-2.1639	2.64e-07	5.61e-06	down	XP_020923238.1	alpha-2-antiplasmin	-	-	-	-	-	K03983	SERPINF2;	K03983 SERPINF2; alpha-2-antiplasmin
100524960	0.239949	1.79022	-2.74361	2.67e-07	5.66e-06	down	XP_020928666.1	DPY30 domain-containing protein 1 isoform X1	A0A4X1SH76	DPY30 domain containing 1	-	MLL3/4 complex [GO:0044666]; Set1C/COMPASS complex [GO:0048188]	-	-	-	-
100737739	0.554845	0.0285792	4.03787	2.67e-07	5.66e-06	up	XP_003481615.1	rho-related GTP-binding protein Rho6	A0A8D2BG69	Rho family GTPase 1	actin filament organization [GO:0007015]; negative regulation of cell adhesion [GO:0007162]; neuron remodeling [GO:0016322]; small GTPase mediated signal transduction [GO:0007264]	actin cytoskeleton [GO:0015629]; adherens junction [GO:0005912]; intracellular membrane-bounded organelle [GO:0043231]; plasma membrane [GO:0005886]	GTPase activity [GO:0003924]; GTP binding [GO:0005525]; signaling receptor binding [GO:0005102]	K07531	RND1;	K07531 RND1; Rho family GTPase 1
106507337	0.302575	1.58732	-2.38395	2.71e-07	5.74e-06	down	XP_020943621.1	uncharacterized protein LOC106507337	-	-	-	-	-	-	-	-
100302537	0.332716	1.54266	-2.20815	2.75e-07	5.81e-06	down	NP_001157120.1	mannan-binding lectin serine protease 2 precursor	C4PGL9	Mannan-binding lectin serine peptidase 2	complement activation, classical pathway [GO:0006958]; complement activation, lectin pathway [GO:0001867]; proteolysis [GO:0006508]	extracellular region [GO:0005576]	calcium ion binding [GO:0005509]; carbohydrate binding [GO:0030246]; serine-type endopeptidase activity [GO:0004252]	K03993	MASP2;	K03993 MASP2; mannan-binding lectin serine protease 2 [EC:3.4.21.104]
100522045	0.336498	1.84836	-2.44009	2.79e-07	5.88e-06	down	XP_005672646.1	hepatitis A virus cellular receptor 2	F1RQD6	Hepatitis A virus cellular receptor 2	cellular response to lipopolysaccharide [GO:0071222]; defense response to Gram-positive bacterium [GO:0050830]; macrophage activation involved in immune response [GO:0002281]; maternal process involved in female pregnancy [GO:0060135]; natural killer cell tolerance induction [GO:0002519]; negative regulation of defense response to bacterium [GO:1900425]; negative regulation of granulocyte colony-…	cell surface [GO:0009986]; early endosome [GO:0005769]; immunological synapse [GO:0001772]; integral component of membrane [GO:0016021]	-	K20414	HAVCR2;	K20414 HAVCR2; hepatitis A virus cellular receptor 2
403331	0.380366	0.038811	3.20202	2.89e-07	6.1e-06	up	NP_999594.1	aromatase 1	Q29624	Aromatase 1 (EC 1.14.14.14) (CYPXIXA1) (Cytochrome P-450AROM) (Cytochrome P450 19 type I) (Estrogen synthase)	female gonad development [GO:0008585]; lipid metabolic process [GO:0006629]; response to estradiol [GO:0032355]	endoplasmic reticulum [GO:0005783]; membrane [GO:0016020]	aromatase activity [GO:0070330]; heme binding [GO:0020037]; iron ion binding [GO:0005506]	K07434	CYP19A;	K07434 CYP19A; aromatase [EC:1.14.14.14]
100153442	232.267	917.605	-1.98203	2.9e-07	6.1e-06	down	XP_003480304.1	acid sphingomyelinase-like phosphodiesterase 3a isoform X1	F1S2T7	Acid sphingomyelinase-like phosphodiesterase	nucleoside triphosphate catabolic process [GO:0009143]; sphingomyelin catabolic process [GO:0006685]	extracellular space [GO:0005615]	phosphoric diester hydrolase activity [GO:0008081]; sphingomyelin phosphodiesterase activity [GO:0004767]; zinc ion binding [GO:0008270]	K01128	SMPDL3;	K01128 SMPDL3; sphingomyelin phosphodiesterase acid-like 3 [EC:3.1.4.-]
XLOC_015382	0.0951262	0.546657	-2.62732	2.91e-07	6.11e-06	down	-	-	-	-	-	-	-	-	-	-
100623875	5.05458	20.4812	-2.01851	2.95e-07	6.2e-06	down	XP_020951703.1	inositol monophosphatase 2	-	-	-	-	-	K01092	E3.1.3.25;	K01092 E3.1.3.25; myo-inositol-1(or 4)-monophosphatase [EC:3.1.3.25]
100627139	9.20179	36.5723	-1.99015	2.99e-07	6.27e-06	down	XP_020935788.1	homeobox protein ARX	-	-	-	-	-	K09452	ARX;	K09452 ARX; homeobox protein aristaless-related
110257259	0.451364	1.88813	-2.04808	3.1e-07	6.49e-06	down	XP_020932485.1	LOW QUALITY PROTEIN: pleckstrin homology domain-containing family G member 4B	-	-	-	-	-	-	-	-
100525749	0.378326	1.8062	-2.1968	3.11e-07	6.51e-06	down	XP_020949300.1	DNA replication factor Cdt1	-	-	-	-	-	K10727	CDT1;	K10727 CDT1; chromatin licensing and DNA replication factor 1
100155165	355.078	90.2753	1.97576	3.15e-07	6.58e-06	up	XP_013839034.1	phosphoinositide 3-kinase adapter protein 1 isoform X2	A0A4X1UEY2	Phosphoinositide-3-kinase adaptor protein 1	signal transduction [GO:0007165]	-	-	K12230	PIK3AP1;	K12230 PIK3AP1; phosphoinositide 3-kinase adapter protein 1
100514526	2.10454	8.45043	-2.00708	3.15e-07	6.58e-06	down	XP_013851523.2	BTB/POZ domain-containing protein KCTD1 isoform X1	A0A5G2RGP3	Potassium channel tetramerization domain containing 1	protein homooligomerization [GO:0051260]	-	-	K21754	KCTD1_15;	K21754 KCTD1_15; BTB/POZ domain-containing protein KCTD1/15
100519807	58.9303	14.9267	1.98105	3.17e-07	6.62e-06	up	XP_013840887.2	LOW QUALITY PROTEIN: osteoclast stimulatory transmembrane protein	-	-	-	-	-	-	-	-
110261138	0.40493	2.04854	-2.31032	3.2e-07	6.66e-06	down	XP_020951531.1	platelet-activating factor receptor-like	-	-	-	-	-	-	-	-
110261140	8.75173	35.6636	-2.02011	3.29e-07	6.85e-06	down	XP_020951545.1	transmembrane protein 35B	-	-	-	-	-	-	-	-
100626164	0	0.126034	-6.07138	3.29e-07	6.85e-06	down	XP_020947439.1	melanocyte protein PMEL	-	-	-	-	-	K17304	PMEL;	K17304 PMEL; melanocyte protein PMEL
100525792	0.00918052	0.266534	-4.55754	3.33e-07	6.91e-06	down	XP_003134108.1	gamma-aminobutyric acid receptor subunit pi isoform X1	F1RRX8	Gamma-aminobutyric acid receptor subunit pi isoform X1	chemical synaptic transmission [GO:0007268]; chloride transmembrane transport [GO:1902476]; ion transmembrane transport [GO:0034220]; nervous system process [GO:0050877]; regulation of membrane potential [GO:0042391]; signal transduction [GO:0007165]	anchoring junction [GO:0070161]; chloride channel complex [GO:0034707]; GABA-A receptor complex [GO:1902711]; integral component of plasma membrane [GO:0005887]; neuron projection [GO:0043005]; postsynaptic membrane [GO:0045211]; synapse [GO:0045202]	chloride channel activity [GO:0005254]; excitatory extracellular ligand-gated ion channel activity [GO:0005231]; GABA-A receptor activity [GO:0004890]; neurotransmitter receptor activity [GO:0030594]; transmitter-gated ion channel activity involved in regulation of postsynaptic membrane potential [GO:1904315]	K05189	GABRP;	K05189 GABRP; gamma-aminobutyric acid receptor subunit pi
102161353	32.0088	8.10327	1.98159	3.43e-07	7.11e-06	up	XP_020955703.1	uncharacterized protein LOC102161353	-	-	-	-	-	-	-	-
100739137	6.14741	24.3906	-1.98722	3.44e-07	7.13e-06	down	XP_020955853.1	glucose-fructose oxidoreductase domain-containing protein 1 isoform X1	A0A4X1VRB7	Glucose-fructose oxidoreductase domain containing 1	-	-	nucleotide binding [GO:0000166]; oxidoreductase activity [GO:0016491]	-	-	-
396557	3.68526	0.881642	2.06192	3.55e-07	7.34e-06	up	NP_998903.1	N-acetylmuramoyl-L-alanine amidase precursor	Q866Y3	N-acetylmuramoyl-L-alanine amidase (EC 3.5.1.28) (Peptidoglycan recognition protein 2) (Peptidoglycan recognition protein long) (PGRP-L)	defense response to Gram-positive bacterium [GO:0050830]; detection of bacterium [GO:0016045]; immune system process [GO:0002376]; peptidoglycan catabolic process [GO:0009253]	extracellular region [GO:0005576]; membrane [GO:0016020]	N-acetylmuramoyl-L-alanine amidase activity [GO:0008745]; peptidoglycan binding [GO:0042834]; peptidoglycan immune receptor activity [GO:0016019]; zinc ion binding [GO:0008270]	K01446	PGRP;	K01446 PGRP; peptidoglycan recognition protein
110256991	3.56974	14.0968	-1.98038	3.56e-07	7.35e-06	down	XP_020930863.1	serine/threonine-protein kinase 11-interacting protein isoform X1	-	-	-	-	-	-	-	-
100622590	358.186	91.6587	1.96637	3.56e-07	7.35e-06	up	XP_020918366.1	LOW QUALITY PROTEIN: baculoviral IAP repeat-containing protein 3	-	-	-	-	-	K16060	BIRC2_3;	K16060 BIRC2_3; baculoviral IAP repeat-containing protein 2/3
100170131	482.698	123.278	1.96908	3.58e-07	7.39e-06	up	NP_001123442.1	cytochrome c	P62895	Cytochrome c	apoptotic process [GO:0006915]; mitochondrial electron transport, cytochrome c to oxygen [GO:0006123]; mitochondrial electron transport, ubiquinol to cytochrome c [GO:0006122]; positive regulation of cysteine-type endopeptidase activity involved in apoptotic process [GO:0043280]	mitochondrial intermembrane space [GO:0005758]; respirasome [GO:0070469]	electron transfer activity [GO:0009055]; heme binding [GO:0020037]; metal ion binding [GO:0046872]	K08738	CYC;	K08738 CYC; cytochrome c
100516296	1.63917	6.82048	-2.04724	3.65e-07	7.51e-06	down	XP_020928651.1	early growth response protein 3 isoform X1	-	-	-	-	-	K12497	EGR3;	K12497 EGR3; early growth response protein 3
100626221	0.0319696	0.185949	-2.49762	3.67e-07	7.56e-06	down	XP_020953269.1	LOW QUALITY PROTEIN: kinetochore scaffold 1	-	-	-	-	-	K11542	CASC5;	K11542 CASC5; protein CASC5
100514885	0.0489203	0.250964	-2.39791	3.69e-07	7.58e-06	down	XP_020946471.1	putative uncharacterized protein C6orf183 homolog isoform X1	-	-	-	-	-	-	-	-
100156790	741.309	190.069	1.96355	3.7e-07	7.59e-06	up	NP_001132944.1	proteasome subunit alpha type-6	B6VAQ2	Proteasome subunit alpha type-6	ubiquitin-dependent protein catabolic process [GO:0006511]	cytoplasm [GO:0005737]; nucleus [GO:0005634]; proteasome core complex, alpha-subunit complex [GO:0019773]	-	K02730	PSMA6;	K02730 PSMA6; 20S proteasome subunit alpha 1 [EC:3.4.25.1]
100155201	120.849	30.8818	1.96816	3.71e-07	7.61e-06	up	XP_001925115.3	inorganic pyrophosphatase	A0A5G2QKC9	Inorganic diphosphatase (EC 3.6.1.1)	phosphate-containing compound metabolic process [GO:0006796]	cytoplasm [GO:0005737]	inorganic diphosphate phosphatase activity [GO:0004427]; magnesium ion binding [GO:0000287]	K01507	ppa;	K01507 ppa; inorganic pyrophosphatase [EC:3.6.1.1]
733650	82.1749	21.0571	1.96438	3.77e-07	7.72e-06	up	XP_020954031.1	antigen peptide transporter 2 isoform X1	A5D9J7	Transporter 2, ATP-binding cassette, sub-family B (MDR/TAP)	adaptive immune response [GO:0002250]; antigen processing and presentation of endogenous peptide antigen via MHC class I [GO:0019885]	TAP complex [GO:0042825]	ABC-type peptide transporter activity [GO:0015440]; ATP binding [GO:0005524]; MHC protein binding [GO:0042287]	K05654	ABCB3;	K05654 ABCB3; ATP-binding cassette, subfamily B (MDR/TAP), member 3
397067	656.703	2557.15	-1.96117	3.78e-07	7.73e-06	down	NP_999171.1	CD9 antigen	Q8WMQ3	CD9 antigen (CD antigen CD9)	cell adhesion [GO:0007155]; cellular response to low-density lipoprotein particle stimulus [GO:0071404]; fusion of sperm to egg plasma membrane involved in single fertilization [GO:0007342]; myoblast fusion involved in skeletal muscle regeneration [GO:0014905]; negative regulation of platelet aggregation [GO:0090331]; paranodal junction assembly [GO:0030913]; receptor internalization [GO:0031623]…	extracellular region [GO:0005576]; integral component of membrane [GO:0016021]; membrane [GO:0016020]; plasma membrane [GO:0005886]	integrin binding [GO:0005178]	K06460	CD9;	K06460 CD9; CD9 antigen
100518253	9.5554	2.37267	2.0098	3.8e-07	7.77e-06	up	XP_003126645.3	tubulin alpha-8 chain	A0A4X1U5N9	Tubulin alpha chain	microtubule-based process [GO:0007017]	cytoplasm [GO:0005737]; microtubule [GO:0005874]	GTP binding [GO:0005525]; structural constituent of cytoskeleton [GO:0005200]	K07374	TUBA;	K07374 TUBA; tubulin alpha
100157649	0.0318686	0.286691	-2.91089	3.85e-07	7.87e-06	down	XP_020947728.1	dual specificity protein kinase TTK isoform X1	-	-	-	-	-	K08866	TTK;	K08866 TTK; serine/threonine-protein kinase TTK/MPS1 [EC:2.7.12.1]
100515339	0.0109781	0.284211	-4.53713	3.86e-07	7.88e-06	down	XP_003131485.1	keratin, type I cytoskeletal 19	A0A8D1XKE4	Keratin 19	cell differentiation involved in embryonic placenta development [GO:0060706]; Notch signaling pathway [GO:0007219]; response to estrogen [GO:0043627]; sarcomere organization [GO:0045214]	apicolateral plasma membrane [GO:0016327]; costamere [GO:0043034]; intermediate filament [GO:0005882]; sarcolemma [GO:0042383]; terminal web [GO:1990357]; Z disc [GO:0030018]	structural constituent of muscle [GO:0008307]	K07604	KRT1;	K07604 KRT1; type I keratin, acidic
110257704	0.193883	0.922293	-2.22188	3.88e-07	7.9e-06	down	XP_020935545.1	collagen alpha-1(III) chain-like	-	-	-	-	-	-	-	-
100513590	15.4847	3.87633	1.99705	3.89e-07	7.92e-06	up	XP_005662497.1	WD repeat-containing protein 54 isoform X1	F1SLH6	WD repeat domain 54	negative regulation of receptor internalization [GO:0002091]; regulation of epidermal growth factor receptor signaling pathway [GO:0042058]; regulation of MAPK cascade [GO:0043408]	vesicle [GO:0031982]	protein homodimerization activity [GO:0042803]	-	-	-
100620869	0.110765	0.805942	-2.7492	3.9e-07	7.92e-06	down	XP_005664933.1	zinc finger protein 239	A0A8D1WFC7	Zinc finger protein 835	-	-	-	-	-	-
493185	95.8061	24.5733	1.96294	3.91e-07	7.94e-06	up	NP_001007520.1	interferon-related developmental regulator 1	A0A4X1VYZ3	Interferon-related developmental regulator 1	-	-	-	-	-	-
XLOC_044507	4.26214	0.978964	2.12111	3.99e-07	8.08e-06	up	-	-	-	-	-	-	-	-	-	-
102158899	0.059583	0.36522	-2.60226	4.07e-07	8.25e-06	down	XP_020934820.1	receptor-type tyrosine-protein phosphatase N2 isoform X1	-	-	-	-	-	K07817	PTPRN;	K07817 PTPRN; receptor-type tyrosine-protein phosphatase N [EC:3.1.3.48]
100516405	0	0.177077	-6.04592	4.16e-07	8.43e-06	down	XP_003134135.1	gamma-aminobutyric acid receptor subunit gamma-2 isoform X1	F1RR72	Gamma-aminobutyric acid receptor subunit gamma-2 (GABA(A) receptor subunit gamma-2)	adult behavior [GO:0030534]; cellular response to histamine [GO:0071420]; chemical synaptic transmission [GO:0007268]; chloride transmembrane transport [GO:1902476]; gamma-aminobutyric acid signaling pathway [GO:0007214]; inhibitory synapse assembly [GO:1904862]; ion transmembrane transport [GO:0034220]; nervous system process [GO:0050877]; post-embryonic development [GO:0009791]; regulation of m…	anchoring junction [GO:0070161]; axon [GO:0030424]; chloride channel complex [GO:0034707]; cytoplasmic vesicle membrane [GO:0030659]; dendrite membrane [GO:0032590]; GABA-A receptor complex [GO:1902711]; GABA-ergic synapse [GO:0098982]; integral component of plasma membrane [GO:0005887]; neuron projection [GO:0043005]; postsynapse [GO:0098794]; postsynaptic membrane [GO:0045211]; synapse [GO:0045…	excitatory extracellular ligand-gated ion channel activity [GO:0005231]; GABA-A receptor activity [GO:0004890]; GABA-gated chloride ion channel activity [GO:0022851]; inhibitory extracellular ligand-gated ion channel activity [GO:0005237]; neurotransmitter receptor activity [GO:0030594]; transmitter-gated ion channel activity involved in regulation of postsynaptic membrane potential [GO:1904315]	K05186	GABRG;	K05186 GABRG; gamma-aminobutyric acid receptor subunit gamma
106504436	0.444758	2.15041	-2.30565	4.25e-07	8.6e-06	down	XP_020954613.1	myeloid-associated differentiation marker-like	-	-	-	-	-	-	-	-
100520101	0.0295418	0.349761	-3.27852	4.32e-07	8.73e-06	down	XP_003132118.1	shugoshin 1	A0A4X1UJE9	Shugoshin 1	attachment of spindle microtubules to kinetochore [GO:0008608]; cell division [GO:0051301]; centriole-centriole cohesion [GO:0010457]; meiotic chromosome segregation [GO:0045132]; mitotic sister chromatid cohesion, centromeric [GO:0071962]	centrosome [GO:0005813]; cytosol [GO:0005829]; kinetochore [GO:0000776]; nucleoplasm [GO:0005654]; spindle pole [GO:0000922]	kinase binding [GO:0019900]	K11580	SGOL1;	K11580 SGOL1; shugoshin-like 1
100511889	54.9375	14.1828	1.95358	4.37e-07	8.81e-06	up	XP_013834821.1	probable ribonuclease ZC3H12C isoform X2	A0A8D0JUR4	C3H1-type domain-containing protein	-	-	endonuclease activity [GO:0004519]; metal ion binding [GO:0046872]	K18668	ZC3H12;	K18668 ZC3H12; ribonuclease ZC3H12 [EC:3.1.-.-]
110256914	1.0133	0.148667	2.71134	4.37e-07	8.81e-06	up	XP_020930391.1	uncharacterized protein LOC110256914	-	-	-	-	-	-	-	-
100152002	68.0293	17.517	1.95741	4.39e-07	8.83e-06	up	NP_001245222.1	talin rod domain-containing protein 1	A0A4X1US86	Mesoderm development candidate 1	-	stress fiber [GO:0001725]	actin binding [GO:0003779]; identical protein binding [GO:0042802]	-	-	-
110255390	0	0.264249	-6.03697	4.4e-07	8.84e-06	down	XP_020918081.1	olfactory receptor 52B4-like	-	-	-	-	-	-	-	-
100736928	0.593175	2.66074	-2.16791	4.47e-07	8.97e-06	down	XP_020951204.1	O(6)-methylguanine-induced apoptosis 2 isoform X1	-	-	-	-	-	-	-	-
100152036	0.556989	2.63698	-2.21013	4.67e-07	9.37e-06	down	XP_020945280.1	SLAM family member 9-like	-	-	-	-	-	-	-	-
110260403	13.4513	51.7842	-1.94464	4.69e-07	9.39e-06	down	XP_020946026.1	plectin isoform X4	-	-	-	-	-	K10388	PLEC;	K10388 PLEC; plectin
100520840	0.0594784	0.473168	-2.95514	4.76e-07	9.52e-06	down	XP_020948191.1	uncharacterized protein C12orf40 homolog	-	-	-	-	-	-	-	-
100513882	0.250131	1.11225	-2.13204	4.76e-07	9.52e-06	down	XP_013837458.2	glutamate receptor-interacting protein 2 isoform X1	A0A4X1UAR1	Glutamate receptor-interacting protein 2	-	cellular anatomical entity [GO:0110165]	signaling receptor complex adaptor activity [GO:0030159]	K20251	GRIP;	K20251 GRIP; glutamate receptor-interacting protein
100157302	4.38114	16.9417	-1.9506	4.77e-07	9.53e-06	down	XP_020919991.1	probable global transcription activator SNF2L2 isoform X1	-	-	-	-	-	K11647	SMARCA2_4;	K11647 SMARCA2_4; SWI/SNF-related matrix-associated actin-dependent regulator of chromatin subfamily A member 2/4 [EC:3.6.4.-]
100518732	6.61588	25.6039	-1.95133	4.86e-07	9.7e-06	down	XP_013853111.1	rho GTPase-activating protein 9 isoform X1	-	-	-	-	-	K20634	ARHGAP9;	K20634 ARHGAP9; Rho GTPase-activating protein 9
100521016	74.6677	19.3369	1.94909	4.88e-07	9.72e-06	up	XP_020947008.1	serine/threonine-protein kinase pim-3	-	-	-	-	-	K08807	PIM3;	K08807 PIM3; proto-oncogene serine/threonine-protein kinase Pim-3 [EC:2.7.11.1]
100737399	0.885149	3.71567	-2.05765	4.89e-07	9.73e-06	down	XP_020951032.1	tumor necrosis factor receptor superfamily member 8 isoform X2	-	-	-	-	-	K05145	TNFRSF8;	K05145 TNFRSF8; tumor necrosis factor receptor superfamily member 8
100622020	8.03239	30.9504	-1.94621	4.97e-07	9.88e-06	down	XP_020943964.1	sodium/calcium exchanger 1 isoform X1	-	-	-	-	-	K05849	SLC8A;	K05849 SLC8A; solute carrier family 8 (sodium/calcium exchanger)
100525891	9.22289	2.24222	2.04089	5.01e-07	9.95e-06	up	XP_020926513.1	eukaryotic translation initiation factor 4E type 3 isoform X1	-	-	-	-	-	-	-	-
100523018	13.17	50.5924	-1.94137	5.16e-07	1.02e-05	down	XP_013836399.1	V-type proton ATPase 116 kDa subunit a isoform X1	A0A480IX08	V-type proton ATPase subunit a	-	integral component of membrane [GO:0016021]; vacuolar proton-transporting V-type ATPase, V0 domain [GO:0000220]	proton-transporting ATPase activity, rotational mechanism [GO:0046961]	K02154	ATPeV0A;	K02154 ATPeV0A; V-type H+-transporting ATPase subunit a
100737965	1.49307	5.97205	-1.99922	5.19e-07	1.03e-05	down	XP_003482251.3	runt-related transcription factor 2 isoform X1	-	-	-	-	-	K09278	RUNX2;	K09278 RUNX2; runt-related transcription factor 2
100524932	33.3895	8.67787	1.94378	5.21e-07	1.03e-05	up	XP_020943954.1	protein kinase C epsilon type isoform X1	-	-	-	-	-	K18050	PRKCE;	K18050 PRKCE; novel protein kinase C epsilon type [EC:2.7.11.13]
100626159	0.768789	0.0773286	3.26691	5.23e-07	1.03e-05	up	XP_020954978.1	inactive ribonuclease-like protein 9 isoform X1	-	-	-	-	-	-	-	-
100624449	0.00612591	0.155261	-4.50114	5.28e-07	1.04e-05	down	XP_020943056.1	beta-adducin	-	-	-	-	-	K18622	ADD;	K18622 ADD; adducin
100621233	82.7924	21.5464	1.94167	5.33e-07	1.05e-05	up	XP_003359462.2	LOW QUALITY PROTEIN: N-myc-interactor	A0A8D1G870	N-myc-interactor	interferon-gamma-mediated signaling pathway [GO:0060333]; transcription by RNA polymerase II [GO:0006366]	cytoplasm [GO:0005737]; extracellular region [GO:0005576]; nucleus [GO:0005634]	nucleic acid binding [GO:0003676]; transcription coregulator activity [GO:0003712]	-	-	-
397541	2.92162	0.705079	2.04769	5.48e-07	1.08e-05	up	XP_001926164.2	prostaglandin G/H synthase 1	-	-	-	-	-	K00509	PTGS1;	K00509 PTGS1; prostaglandin-endoperoxide synthase 1 [EC:1.14.99.1]
100516523	3.97745	15.7482	-1.98816	5.53e-07	1.09e-05	down	XP_020932344.1	ADP-ribosylation factor-like protein 15 isoform X1	-	-	-	-	-	K17201	ARL15;	K17201 ARL15; ADP-ribosylation factor-like protein 15
100154155	6.4565	24.9017	-1.94662	5.75e-07	1.13e-05	down	XP_005668349.1	solute carrier family 46 member 3 isoform X1	A0A4X1TKX8	Solute carrier family 46 member 3	vacuolar transmembrane transport [GO:0034486]	integral component of lysosomal membrane [GO:1905103]	transmembrane transporter activity [GO:0022857]	K20840	SLC46A3;	K20840 SLC46A3; MFS transporter, PCFT/HCP family, solute carrier family 46, member 3
100511662	0.019834	0.214356	-3.40056	5.76e-07	1.13e-05	down	XP_020930805.1	BRCA1-associated RING domain protein 1	-	-	-	-	-	K10683	BARD1;	K10683 BARD1; BRCA1-associated RING domain protein 1
100520053	0.0470376	0.264292	-2.49386	5.79e-07	1.14e-05	down	XP_020930976.1	LOW QUALITY PROTEIN: coiled-coil domain-containing protein 141	-	-	-	-	-	-	-	-
397530	0.213491	1.50984	-2.86344	5.8e-07	1.14e-05	down	XP_013852432.1	osteocalcin isoform X1	F6PUF1	Osteocalcin	biomineral tissue development [GO:0031214]; bone development [GO:0060348]; osteoblast differentiation [GO:0001649]; regulation of bone mineralization [GO:0030500]; regulation of cellular response to insulin stimulus [GO:1900076]; response to vitamin D [GO:0033280]; response to vitamin K [GO:0032571]	cytoplasm [GO:0005737]; extracellular region [GO:0005576]	calcium ion binding [GO:0005509]	K22609	BGLAP;	K22609 BGLAP; osteocalcin
100153765	0.00956118	0.354095	-4.4861	5.87e-07	1.15e-05	down	XP_013835882.1	mesenteric estrogen-dependent adipogenesis protein	F1RST4	Mesenteric estrogen dependent adiposis	positive regulation of fat cell differentiation [GO:0045600]	cytoplasm [GO:0005737]	-	-	-	-
100521670	0	0.332167	-6.00106	5.92e-07	1.16e-05	down	XP_003129018.1	ras-like protein family member 11B	A0A4X1U9S9	RAS like family 11 member B	negative regulation of transforming growth factor beta receptor signaling pathway [GO:0030512]	membrane [GO:0016020]	GTPase activity [GO:0003924]; GTP binding [GO:0005525]; transforming growth factor beta receptor binding [GO:0005160]	K07853	RASL11B;	K07853 RASL11B; Ras-like protein family member 11B
100512834	0.570195	0.107124	2.41113	5.93e-07	1.16e-05	up	XP_013852368.1	kin of IRRE-like protein 1 isoform X1	A0A480EKD7	Kin of IRRE-like protein 1 isoform X1 (Kirre like nephrin family adhesion molecule 1)	cell-cell junction maintenance [GO:0045217]; glomerular filtration [GO:0003094]	cell-cell junction [GO:0005911]; integral component of membrane [GO:0016021]; perinuclear region of cytoplasm [GO:0048471]; plasma membrane [GO:0005886]	myosin binding [GO:0017022]	-	-	-
102158686	0.671355	3.14085	-2.194	5.99e-07	1.17e-05	down	XP_005657230.1	leucine-rich repeat-containing protein 3	A0A4X1T945	Leucine rich repeat containing 3	-	integral component of membrane [GO:0016021]	-	-	-	-
100517009	11.182	42.7664	-1.93422	6.29e-07	1.23e-05	down	XP_003133450.3	LIM and senescent cell antigen-like-containing domain protein 2 isoform X1	A0A4X1VR23	LIM and senescent cell antigen-like-containing domain protein	-	focal adhesion [GO:0005925]; plasma membrane [GO:0005886]	metal ion binding [GO:0046872]	K23354	LIMS1_2;	K23354 LIMS1_2; LIM and senescent cell antigen-like-containing domain protein 1/2
100520777	16.0566	60.8703	-1.9224	6.36e-07	1.24e-05	down	XP_003123696.1	TBC1 domain family member 9B isoform X1	A0A4X1VQG7	TBC1 domain family member 9B	-	-	calcium ion binding [GO:0005509]	K19951	TBC1D8_9;	K19951 TBC1D8_9; TBC1 domain family member 8/9
100626099	21.2839	5.54382	1.94065	6.4e-07	1.25e-05	up	XP_020941979.1	transducin beta-like protein 2	F1RJN4	Transducin beta like 2 (Transducin beta-like protein 2)	endoplasmic reticulum unfolded protein response [GO:0030968]	endoplasmic reticulum [GO:0005783]	-	K23325	TBL2;	K23325 TBL2; transducin beta-like protein 2
100156751	1.7214	6.73297	-1.96221	6.69e-07	1.3e-05	down	XP_005657113.2	protein asteroid homolog 1 isoform X1	A0A8D2BC90	Protein asteroid homolog 1	-	-	nuclease activity [GO:0004518]	-	-	-
100517400	7.75998	1.99926	1.95597	6.82e-07	1.32e-05	up	XP_003126361.1	rho guanine nucleotide exchange factor 25 isoform X1	A0A4X1W012	Rho guanine nucleotide exchange factor 25	regulation of Rho protein signal transduction [GO:0035023]	-	guanyl-nucleotide exchange factor activity [GO:0005085]	K20690	ARHGEF25;	K20690 ARHGEF25; Rho guanine nucleotide exchange factor 25
100626173	0.18226	0.00626121	4.45342	6.88e-07	1.33e-05	up	XP_003356017.1	protein FAM83E	I3LFA9	Family with sequence similarity 83 member E (Protein FAM83E)	signal transduction [GO:0007165]	-	protein kinase binding [GO:0019901]	-	-	-
100518293	0.00656904	0.0793571	-3.60087	6.94e-07	1.34e-05	down	XP_020940889.1	low-density lipoprotein receptor-related protein 4	-	-	-	-	-	K20051	LRP4;	K20051 LRP4; low-density lipoprotein receptor-related protein 4
100048951	0.317573	0.0447457	2.79718	7.04e-07	1.36e-05	up	XP_020923830.1	solute carrier family 15 member 2 isoform X1	A5A4L7	H+ coupled di/tri-peptide cotransporter 2	-	integral component of membrane [GO:0016021]; plasma membrane [GO:0005886]	oligopeptide transmembrane transporter activity [GO:0035673]; symporter activity [GO:0015293]	K14637	SLC15A2;	K14637 SLC15A2; solute carrier family 15 (oligopeptide transporter), member 2
396585	0	0.156825	-5.97173	7.05e-07	1.36e-05	down	NP_998915.1	voltage-dependent L-type calcium channel subunit beta-4	Q719N2	Voltage-dependent calcium channel beta 4 subunit	-	voltage-gated calcium channel complex [GO:0005891]	voltage-gated calcium channel activity [GO:0005245]	K04865	CACNB4;	K04865 CACNB4; voltage-dependent calcium channel beta-4
100521339	0.221208	1.06681	-2.21517	7.22e-07	1.39e-05	down	XP_020928807.1	zinc finger protein 503	-	-	-	-	-	-	-	-
100625929	0.0352316	0.435022	-3.59116	7.24e-07	1.4e-05	down	XP_020942096.1	germ cell-specific gene 1-like protein isoform X1	-	-	-	-	-	-	-	-
110259569	0	0.176511	-5.96604	7.29e-07	1.4e-05	down	XP_020940715.1	basic proline-rich protein-like	-	-	-	-	-	-	-	-
100511431	0.0477792	0.265618	-2.60294	7.48e-07	1.44e-05	down	XP_003122203.3	protein crumbs homolog 2	F1SKU3	Crumbs cell polarity complex component 2	circulatory system development [GO:0072359]; establishment of cell polarity [GO:0030010]; establishment or maintenance of epithelial cell apical/basal polarity [GO:0045197]; heterophilic cell-cell adhesion via plasma membrane cell adhesion molecules [GO:0007157]; ingression involved in gastrulation with mouth forming second [GO:0055111]; maintenance of epithelial cell apical/basal polarity [GO:00…	apical plasma membrane [GO:0016324]; apicolateral plasma membrane [GO:0016327]; cytoplasm [GO:0005737]; integral component of membrane [GO:0016021]; plasma membrane [GO:0005886]; protein-containing complex [GO:0032991]; subapical complex [GO:0035003]	aspartic-type endopeptidase inhibitor activity [GO:0019828]; calcium ion binding [GO:0005509]; protein-containing complex binding [GO:0044877]	K16681	CRB;	K16681 CRB; protein crumbs
100049680	0.077694	0.492343	-2.7255	7.5e-07	1.44e-05	down	NP_001092064.1	melanophilin	A5A781	Melanophilin	intracellular protein transport [GO:0006886]	-	small GTPase binding [GO:0031267]	K22235	MLPH;	K22235 MLPH; melanophilin
106506652	1.18604	0.202148	2.57905	7.68e-07	1.48e-05	up	XP_020934021.1	LOW QUALITY PROTEIN: putative testis-specific Y-encoded-like protein 3	-	-	-	-	-	K11286	TSPYL3;	K11286 TSPYL3; TSPY-like 3
100155847	3.78434	14.7247	-1.95894	7.81e-07	1.5e-05	down	XP_020928809.1	catechol O-methyltransferase domain-containing protein 1	-	-	-	-	-	-	-	-
396729	0.0842807	0.44389	-2.31594	7.82e-07	1.5e-05	down	XP_020918306.1	angiopoietin-1 receptor isoform X1	-	-	-	-	-	K05121	TEK;	K05121 TEK; endothelial-specific receptor tyrosine kinase [EC:2.7.10.1]
100627208	0.102678	0.502592	-2.3112	7.82e-07	1.5e-05	down	XP_020942705.1	mitotic checkpoint serine/threonine-protein kinase BUB1 isoform X1	-	-	-	-	-	K02178	BUB1;	K02178 BUB1; checkpoint serine/threonine-protein kinase [EC:2.7.11.1]
100523973	256.998	68.6745	1.90391	7.95e-07	1.52e-05	up	XP_020951322.1	platelet-activating factor receptor	A0A8D1Y0G6	Platelet-activating factor receptor	chemotaxis [GO:0006935]; inflammatory response [GO:0006954]; inositol trisphosphate biosynthetic process [GO:0032959]; phosphatidylinositol-mediated signaling [GO:0048015]	integral component of membrane [GO:0016021]; plasma membrane [GO:0005886]	lipopolysaccharide binding [GO:0001530]; lipopolysaccharide immune receptor activity [GO:0001875]; phospholipid binding [GO:0005543]; platelet activating factor receptor activity [GO:0004992]	K04279	PTAFR;	K04279 PTAFR; platelet-activating factor receptor
100153587	1.06808	4.28699	-1.99911	8.02e-07	1.53e-05	down	XP_020921913.1	SH2 domain-containing adapter protein B	-	-	-	-	-	-	-	-
100520242	53.9911	14.0324	1.94232	8.04e-07	1.53e-05	up	NP_001231536.1	protein AF1q	A0A4X1W0E9	Protein AF1q	extrinsic apoptotic signaling pathway [GO:0097191]; intrinsic apoptotic signaling pathway [GO:0097193]; positive regulation of apoptotic process [GO:0043065]; positive regulation of DNA-templated transcription [GO:0045893]; positive regulation of mitochondrial depolarization [GO:0051901]; positive regulation of release of cytochrome c from mitochondria [GO:0090200]	cytosol [GO:0005829]; microtubule organizing center [GO:0005815]; nucleoplasm [GO:0005654]	-	-	-	-
100155574	4.12161	15.5986	-1.9204	8.04e-07	1.53e-05	down	XP_020928854.1	gamma-adducin isoform X1	A0A287AQ41	Adducin 3	-	brush border [GO:0005903]; cell-cell junction [GO:0005911]; cell cortex [GO:0005938]; condensed nuclear chromosome [GO:0000794]; cytoskeleton [GO:0005856]; plasma membrane [GO:0005886]; postsynaptic density [GO:0014069]	structural constituent of cytoskeleton [GO:0005200]	K18622	ADD;	K18622 ADD; adducin
100525819	4.45806	16.9063	-1.92234	8.13e-07	1.55e-05	down	XP_020953452.1	FGGY carbohydrate kinase domain-containing protein isoform X1	-	-	-	-	-	-	-	-
100515193	0.391177	1.61703	-2.035	8.13e-07	1.55e-05	down	XP_020940494.1	kinesin-like protein KIF20A isoform X1	A0A480JET8	Kinesin-like protein	microtubule-based movement [GO:0007018]; microtubule bundle formation [GO:0001578]; midbody abscission [GO:0061952]; regulation of cytokinesis [GO:0032465]	Golgi apparatus [GO:0005794]; intercellular bridge [GO:0045171]; microtubule [GO:0005874]; midbody [GO:0030496]; nucleoplasm [GO:0005654]; spindle [GO:0005819]	ATP binding [GO:0005524]; microtubule binding [GO:0008017]; microtubule motor activity [GO:0003777]; protein kinase binding [GO:0019901]	K10402	KIF20;	K10402 KIF20; kinesin family member 20
100522225	1.95462	7.5484	-1.94239	8.14e-07	1.55e-05	down	XP_020938098.1	neutrophil immunoglobulin-like receptor 1 isoform X1	-	-	-	-	-	K06512	LILR;	K06512 LILR; leukocyte immunoglobulin-like receptor
100522493	0.129999	0.707782	-2.33557	8.15e-07	1.55e-05	down	XP_020949908.1	SHC SH2 domain-binding protein 1	-	-	-	-	-	-	-	-
100516483	1.45518	0.316998	2.1913	8.17e-07	1.55e-05	up	XP_003122876.1	muscarinic acetylcholine receptor M4	F1SIA0	Muscarinic acetylcholine receptor	adenylate cyclase-inhibiting G protein-coupled acetylcholine receptor signaling pathway [GO:0007197]; chemical synaptic transmission [GO:0007268]; G protein-coupled receptor signaling pathway, coupled to cyclic nucleotide second messenger [GO:0007187]; regulation of locomotion [GO:0040012]	anchoring junction [GO:0070161]; dendrite [GO:0030425]; integral component of plasma membrane [GO:0005887]; postsynaptic membrane [GO:0045211]; synapse [GO:0045202]	G protein-coupled acetylcholine receptor activity [GO:0016907]; G protein-coupled serotonin receptor activity [GO:0004993]; neurotransmitter receptor activity [GO:0030594]	K04132	CHRM4;	K04132 CHRM4; muscarinic acetylcholine receptor M4
100621671	1.22265	0.285699	2.08709	8.21e-07	1.55e-05	up	XP_020943612.1	ectonucleotide pyrophosphatase/phosphodiesterase family member 3 isoform X1	-	-	-	-	-	K01513	ENPP1_3;	K01513 ENPP1_3; ectonucleotide pyrophosphatase/phosphodiesterase family member 1/3 [EC:3.1.4.1 3.6.1.9]
106504473	1.01873	3.86149	-1.91986	8.24e-07	1.56e-05	down	XP_020954889.1	zinc finger homeobox protein 2 isoform X1	-	-	-	-	-	-	-	-
100516246	13.3495	50.0093	-1.90499	8.29e-07	1.57e-05	down	XP_020939348.1	LOW QUALITY PROTEIN: adhesion G protein-coupled receptor E3	-	-	-	-	-	K08444	ADGRE3;	K08444 ADGRE3; adhesion G protein-coupled receptor E3
100049674	10.7953	40.4583	-1.90567	8.31e-07	1.57e-05	down	XP_005670822.1	Hermansky-Pudlak syndrome 4 protein isoform X1	A0A286ZJ72	HPS4 biosis of lysosomal organelles complex 3 subunit 2	vesicle-mediated transport [GO:0016192]	-	-	K20194	HPS4;	K20194 HPS4; Hermansky-Pudlak syndrome 4 protein
100525122	0.347228	1.40102	-2.01478	8.33e-07	1.57e-05	down	XP_020920624.1	LOW QUALITY PROTEIN: coiled-coil domain-containing protein 7	-	-	-	-	-	-	-	-
100049672	9.70063	36.3503	-1.90497	8.45e-07	1.59e-05	down	XP_020927426.1	Hermansky-Pudlak syndrome 1 protein isoform X1	A5A771	Hermansky-Pudlak syndrome 1 protein	vesicle-mediated transport [GO:0016192]	-	-	K20193	HPS1;	K20193 HPS1; Hermansky-Pudlak syndrome 1 protein
100517843	9.2097	34.4728	-1.90399	8.46e-07	1.59e-05	down	XP_005667569.1	suppressor of tumorigenicity 14 protein isoform X1	F1S6D6	Suppressor of tumorigenicity 14 protein homolog (EC 3.4.21.109) (Serine protease 14)	proteolysis [GO:0006508]	integral component of membrane [GO:0016021]	serine-type endopeptidase activity [GO:0004252]	K08670	ST14;	K08670 ST14; suppressor of tumorigenicity protein 14 [EC:3.4.21.109]
100512559	0.648697	2.53808	-1.9684	8.49e-07	1.6e-05	down	XP_020925022.1	LOW QUALITY PROTEIN: intraflagellar transport protein 122 homolog	-	-	-	-	-	K19656	IFT122;	K19656 IFT122; intraflagellar transport protein 122
100155164	0.564983	2.19217	-1.95829	8.55e-07	1.61e-05	down	XP_013847960.2	androglobin isoform X1	-	-	-	-	-	-	-	-
103158530	360.919	1343.33	-1.896	8.59e-07	1.61e-05	down	NP_001278705.1	macrosialin precursor	-	-	-	-	-	K06501	CD68;	K06501 CD68; CD68 antigen
100739259	0	0.447348	-5.94956	8.72e-07	1.63e-05	down	XP_020919310.1	uncharacterized protein C1orf105 homolog, partial	-	-	-	-	-	-	-	-
100155733	449.265	120.736	1.89575	8.72e-07	1.63e-05	up	XP_020955064.1	sushi domain-containing protein 6	F1S4B3	Sushi domain containing 6	cell death [GO:0008219]; cellular response to DNA damage stimulus [GO:0006974]	integral component of membrane [GO:0016021]	-	-	-	-
100519387	2.22345	8.57023	-1.94522	8.74e-07	1.63e-05	down	XP_020923470.1	Y-box-binding protein 2 isoform X1	A0A8D1ICG1	CSD domain-containing protein	-	organelle membrane [GO:0031090]	nucleic acid binding [GO:0003676]	K09277	YBX2;	K09277 YBX2; Y-box-binding protein 2
396785	0.0130831	0.312554	-4.43586	8.82e-07	1.65e-05	down	XP_005663286.1	T-cell surface glycoprotein CD1a isoform X1	A0A8D1AIW7	Ig-like domain-containing protein	-	integral component of membrane [GO:0016021]	-	K06448	CD1;	K06448 CD1; T-cell surface glycoprotein CD1
106508326	0.772452	3.26221	-2.0686	8.85e-07	1.65e-05	down	XP_020939103.1	mitochondrial coenzyme A transporter SLC25A42 isoform X1	-	-	-	-	-	K15085	SLC25A42;	K15085 SLC25A42; solute carrier family 25, member 42
100627126	0.00512735	0.0482365	-3.35567	8.92e-07	1.66e-05	down	XP_020919154.1	LOW QUALITY PROTEIN: reelin	-	-	-	-	-	K06249	RELN;	K06249 RELN; reelin [EC:3.4.21.-]
100156181	0.286227	1.127	-1.97835	8.95e-07	1.67e-05	down	XP_020947646.1	receptor-type tyrosine-protein phosphatase beta isoform X1	A0A4X1VW45	Protein-tyrosine-phosphatase (EC 3.1.3.48)	protein dephosphorylation [GO:0006470]	integral component of membrane [GO:0016021]	protein tyrosine phosphatase activity [GO:0004725]	K05694	PTPRB;	K05694 PTPRB; receptor-type tyrosine-protein phosphatase beta [EC:3.1.3.48]
100515419	0.0201598	0.478489	-4.43103	9.12e-07	1.7e-05	down	NP_001274339.1	T-cell-specific surface glycoprotein CD28 precursor	I3LKR6	T-cell-specific surface glycoprotein CD28	apoptotic signaling pathway [GO:0097190]; CD4-positive, alpha-beta T cell proliferation [GO:0035739]; immune response [GO:0006955]; negative regulation of gene expression [GO:0010629]; negative thymic T cell selection [GO:0045060]; phosphatidylinositol 3-kinase signaling [GO:0014065]; positive regulation of CD4-positive, alpha-beta T cell proliferation [GO:2000563]; positive regulation of inflamm…	external side of plasma membrane [GO:0009897]; immunological synapse [GO:0001772]; integral component of membrane [GO:0016021]; protein complex involved in cell adhesion [GO:0098636]	protease binding [GO:0002020]; protein kinase binding [GO:0019901]	K06470	CD28;	K06470 CD28; CD28 antigen
100153650	0.0560729	0.304086	-2.49537	9.3e-07	1.73e-05	down	XP_020933654.1	LOW QUALITY PROTEIN: microtubule-associated tumor suppressor 1	-	-	-	-	-	-	-	-
100513952	0	0.143241	-5.93429	9.53e-07	1.77e-05	down	NP_001231828.1	oncoprotein-induced transcript 3 protein precursor	-	-	-	-	-	-	-	-
100620577	22.5406	6.07074	1.89248	9.58e-07	1.78e-05	up	XP_020956718.1	LOW QUALITY PROTEIN: slit homolog 2 protein	-	-	-	-	-	K06839	SLIT2;	K06839 SLIT2; slit 2
100511070	0.111058	0.733469	-2.75471	9.68e-07	1.79e-05	down	XP_020933489.1	homer protein homolog 1 isoform X1	-	-	-	-	-	K15010	HOMER;	K15010 HOMER; homer
396718	0.279595	1.06453	-1.92425	9.69e-07	1.79e-05	down	NP_001001534.1	ryanodine receptor 1	Q29105	Ryanodine receptor 1 (Skeletal muscle calcium release channel) (Skeletal muscle ryanodine receptor) (Skeletal muscle-type ryanodine receptor) (Type 1 ryanodine receptor)	cellular calcium ion homeostasis [GO:0006874]	integral component of membrane [GO:0016021]; sarcoplasmic reticulum membrane [GO:0033017]	ATP binding [GO:0005524]; calcium ion binding [GO:0005509]; calmodulin binding [GO:0005516]; ryanodine-sensitive calcium-release channel activity [GO:0005219]	K04961	RYR1;	K04961 RYR1; ryanodine receptor 1
100624581	0.160707	0.86476	-2.42735	9.73e-07	1.8e-05	down	XP_020925549.1	lysosome-associated membrane glycoprotein 3 isoform X1	A0A287BFU9	Lysosome-associated membrane glycoprotein 3 isoform X1	establishment of protein localization to organelle [GO:0072594]	integral component of membrane [GO:0016021]; late endosome membrane [GO:0031902]; lysosomal membrane [GO:0005765]; plasma membrane [GO:0005886]	-	K06562	LAMP3;	K06562 LAMP3; lysosomal-associated membrane protein 3
102159538	15.7448	59.1902	-1.91056	9.78e-07	1.81e-05	down	XP_020949912.1	protein C19orf12 homolog	-	-	-	-	-	K23168	MPAN;	K23168 MPAN; protein MPAN
110255736	0.445893	1.96743	-2.18113	9.93e-07	1.83e-05	down	XP_020920749.1	uncharacterized protein LOC110255736	-	-	-	-	-	-	-	-
100515440	0.849739	3.4217	-2.00095	9.96e-07	1.84e-05	down	XP_013834137.1	protein FAM198B isoform X1	A0A4X1U4G4	Golgi associated kinase 1B	-	Golgi apparatus [GO:0005794]; integral component of membrane [GO:0016021]	-	-	-	-
396781	0.229811	1.11427	-2.29801	1.01e-06	1.86e-05	down	NP_998993.1	IgG heavy chain precursor	-	-	-	-	-	K06856	IGH;	K06856 IGH; immunoglobulin heavy chain
100126280	3.66566	14.1209	-1.94448	1.01e-06	1.86e-05	down	NP_001103895.1	CD302 antigen precursor	A8WH75	CD302 antigen (Type I transmembrane C-type lectin receptor DCL-1)	-	cell cortex [GO:0005938]; external side of plasma membrane [GO:0009897]; filopodium [GO:0030175]; integral component of membrane [GO:0016021]	carbohydrate binding [GO:0030246]; signaling receptor activity [GO:0038023]	K06722	CD302;	K06722 CD302; CD302 antigen
110261060	0.50753	2.07882	-2.07564	1.01e-06	1.86e-05	down	XP_020950694.1	protein shisa-7 isoform X1	-	-	-	-	-	-	-	-
100155346	2.33875	8.82742	-1.91089	1.03e-06	1.88e-05	down	XP_020929731.1	ATP-binding cassette sub-family B member 9 isoform X1	A0A4X1UBU7	ATP binding cassette subfamily B member 9	peptide metabolic process [GO:0006518]	integral component of endoplasmic reticulum membrane [GO:0030176]; lysosomal membrane [GO:0005765]	ABC-type oligopeptide transporter activity [GO:0015421]; ATP binding [GO:0005524]; protein homodimerization activity [GO:0042803]	K05656	ABCB9;	K05656 ABCB9; ATP-binding cassette, subfamily B (MDR/TAP), member 9
733596	17.3003	4.62235	1.90346	1.05e-06	1.93e-05	up	XP_020939841.1	zinc finger protein PLAGL1 isoform X1	C0LN01	Pleiomorphic adenoma gene-like 1 (Zinc finger protein PLAGL1 isoform 2)	-	Golgi apparatus [GO:0005794]; nuclear body [GO:0016604]	DNA-binding transcription activator activity, RNA polymerase II-specific [GO:0001228]; RNA polymerase II transcription regulatory region sequence-specific DNA binding [GO:0000977]	K19485	PLAGL1;	K19485 PLAGL1; zinc finger protein PLAGL1
100525922	0.00579408	0.207247	-4.41786	1.06e-06	1.94e-05	down	XP_020953190.1	LOW QUALITY PROTEIN: C-type lectin domain family 18 member C	-	-	-	-	-	K22682	CLEC18;	K22682 CLEC18; c-type lectin domain family 18
503836	1.8671	7.73919	-2.03887	1.07e-06	1.96e-05	down	XP_020937647.1	relaxin-3 isoform X1	Q8HY17	Relaxin-3 (Insulin-like peptide INSL7) (Insulin-like peptide 7) [Cleaved into: Relaxin-3 B chain; Relaxin-3 A chain]	-	extracellular region [GO:0005576]	G protein-coupled receptor binding [GO:0001664]; hormone activity [GO:0005179]	K22000	RLN3;	K22000 RLN3; relaxin 3
100525292	11.1751	2.97975	1.90678	1.08e-06	1.97e-05	up	XP_020952627.1	CTP synthase 1	A0A4X1W5M1	CTP synthase (EC 6.3.4.2) (UTP--ammonia ligase)	'de novo' CTP biosynthetic process [GO:0044210]; B cell proliferation [GO:0042100]; glutamine metabolic process [GO:0006541]; T cell proliferation [GO:0042098]	cytoophidium [GO:0097268]	ATP binding [GO:0005524]; CTP synthase activity [GO:0003883]; identical protein binding [GO:0042802]	K01937	pyrG;	K01937 pyrG; CTP synthase [EC:6.3.4.2]
100157775	0.112763	0.490178	-2.07834	1.08e-06	1.98e-05	down	XP_020920634.1	transient receptor potential cation channel subfamily M member 6	-	-	-	-	-	K04981	TRPM6;	K04981 TRPM6; transient receptor potential cation channel subfamily M member 6 [EC:2.7.11.1]
106510020	0.0403552	0.605696	-3.86845	1.08e-06	1.98e-05	down	XP_013852040.1	uncharacterized protein LOC106510020 isoform X1	-	-	-	-	-	-	-	-
397435	0.430661	1.81735	-2.07077	1.09e-06	1.99e-05	down	XP_020938716.1	estrogen receptor isoform X1	Q29040	Estrogen receptor (ER) (ER-alpha) (Estradiol receptor) (Nuclear receptor subfamily 3 group A member 1)	androgen metabolic process [GO:0008209]; antral ovarian follicle growth [GO:0001547]; cellular response to estradiol stimulus [GO:0071392]; cellular response to estrogen stimulus [GO:0071391]; epithelial cell development [GO:0002064]; epithelial cell proliferation involved in mammary gland duct elongation [GO:0060750]; fibroblast proliferation [GO:0048144]; intracellular estrogen receptor signali…	cytoplasm [GO:0005737]; euchromatin [GO:0000791]; Golgi apparatus [GO:0005794]; nucleus [GO:0005634]; plasma membrane [GO:0005886]; transcription preinitiation complex [GO:0097550]; transcription regulator complex [GO:0005667]	ATPase binding [GO:0051117]; beta-catenin binding [GO:0008013]; chromatin binding [GO:0003682]; DNA-binding transcription activator activity, RNA polymerase II-specific [GO:0001228]; estrogen response element binding [GO:0034056]; identical protein binding [GO:0042802]; nuclear estrogen receptor activity [GO:0030284]; nuclear estrogen receptor binding [GO:0030331]; nuclear receptor activity [GO:0…	K08550	ESR1;	K08550 ESR1; estrogen receptor alpha
100737821	2.11767	8.23865	-1.96577	1.1e-06	2e-05	down	XP_020938887.1	uncharacterized protein LOC100737821 isoform X1	-	-	-	-	-	-	-	-
100152333	3.28215	12.1526	-1.88882	1.13e-06	2.06e-05	down	XP_013836837.1	serine/threonine-protein phosphatase 6 regulatory ankyrin repeat subunit A isoform X1	A0A8D2BCF5	Serine/threonine-protein phosphatase 6 regulatory ankyrin repeat subunit A	-	-	-	K15502	ANKRD28;	K15502 ANKRD28; serine/threonine-protein phosphatase 6 regulatory ankyrin repeat subunit A
100152414	0.230968	1.19345	-2.31702	1.15e-06	2.09e-05	down	XP_020924547.1	PHD finger protein 7 isoform X1	A0A4X1VP45	PHD finger protein 7	-	intracellular organelle lumen [GO:0070013]	metal ion binding [GO:0046872]	-	-	-
100516408	21.3935	5.76787	1.88998	1.15e-06	2.1e-05	up	XP_013840602.1	cyclic GMP-AMP synthase	I3LM39	Cyclic GMP-AMP synthase (cGAMP synthase) (cGAS) (EC 2.7.7.86) (2'3'-cGAMP synthase) (Mab-21 domain-containing protein 1)	activation of innate immune response [GO:0002218]; cAMP-mediated signaling [GO:0019933]; cellular response to DNA damage stimulus [GO:0006974]; cellular response to exogenous dsRNA [GO:0071360]; cGMP-mediated signaling [GO:0019934]; defense response to virus [GO:0051607]; DNA repair [GO:0006281]; innate immune response [GO:0045087]; negative regulation of double-strand break repair via homologous…	cytosol [GO:0005829]; nucleoplasm [GO:0005654]; nucleus [GO:0005634]; plasma membrane [GO:0005886]; site of double-strand break [GO:0035861]	2',3'-cyclic GMP-AMP synthase activity [GO:0061501]; ATP binding [GO:0005524]; chromatin binding [GO:0003682]; DNA binding [GO:0003677]; double-stranded DNA binding [GO:0003690]; GTP binding [GO:0005525]; metal ion binding [GO:0046872]; molecular condensate scaffold activity [GO:0140693]; nucleosome binding [GO:0031491]; phosphatidylinositol-4,5-bisphosphate binding [GO:0005546]; poly-ADP-D-ribos…	K17834	MB21D1;	K17834 MB21D1; cyclic GMP-AMP synthase [EC:2.7.7.86]
110259041	0	0.848387	-5.89832	1.17e-06	2.13e-05	down	XP_020937992.1	probable E3 ubiquitin-protein ligase MID2	-	-	-	-	-	-	-	-
100524769	3.34532	12.6207	-1.9167	1.17e-06	2.13e-05	down	XP_020929579.1	protein TBATA isoform X1	A0A4X1TCN0	Protein TBATA	-	-	-	-	-	-
100627080	0.827452	3.50383	-2.09172	1.2e-06	2.17e-05	down	XP_003354688.1	progestin and adipoQ receptor family member 4	I3LP82	Progestin and adipoQ receptor family member 4 isoform 1	-	integral component of membrane [GO:0016021]	signaling receptor activity [GO:0038023]	-	-	-
100515552	30.9369	8.41586	1.87817	1.21e-06	2.18e-05	up	XP_020952271.1	zinc finger protein GLIS1	-	-	-	-	-	K09232	GLIS1_3;	K09232 GLIS1_3; zinc finger protein GLIS1/3
654297	0	0.203625	-5.89253	1.21e-06	2.19e-05	down	XP_005657879.1	cbp/p300-interacting transactivator 1 isoform X1	A0A4X1W323	Cbp/p300-interacting transactivator 1	melanocyte differentiation [GO:0030318]; negative regulation of DNA-templated transcription [GO:0045892]; negative regulation of neuron apoptotic process [GO:0043524]; nucleocytoplasmic transport [GO:0006913]; positive regulation of transcription by RNA polymerase II [GO:0045944]; response to estrogen [GO:0043627]; SMAD protein signal transduction [GO:0060395]; transforming growth factor beta rec…	cytosol [GO:0005829]; nucleus [GO:0005634]	co-SMAD binding [GO:0070410]; LBD domain binding [GO:0050693]; protein C-terminus binding [GO:0008022]; protein homodimerization activity [GO:0042803]; transcription coactivator activity [GO:0003713]	K22527	CITED1;	K22527 CITED1; Cbp/p300-interacting transactivator 1
100524518	0.0389387	0.454459	-3.17105	1.22e-06	2.2e-05	down	XP_020920335.1	ciliary neurotrophic factor receptor subunit alpha	A0A480KAN0	Ciliary neurotrophic factor receptor subunit alpha (Ciliary neurotrophic factor receptor subunit alpha isoform X1)	-	membrane [GO:0016020]	cytokine receptor activity [GO:0004896]	K05059	CNTFR;	K05059 CNTFR; ciliary neurotrophic factor receptor
397431	0.170803	0	5.81289	1.23e-06	2.22e-05	up	NP_001001267.1	5-hydroxytryptamine receptor 4	Q6Q253	5-hydroxytryptamine receptor 4 (Serotonin receptor 4)	chemical synaptic transmission [GO:0007268]; regulation of appetite [GO:0032098]	endosome [GO:0005768]; integral component of plasma membrane [GO:0005887]; synapse [GO:0045202]	G protein-coupled serotonin receptor activity [GO:0004993]	K04160	HTR4;	K04160 HTR4; 5-hydroxytryptamine receptor 4
100153257	7.09772	1.88523	1.91145	1.23e-06	2.22e-05	up	XP_001926652.1	matrix metalloproteinase-16	A0A4X1UEF0	Matrix metallopeptidase 16	chondrocyte proliferation [GO:0035988]; collagen catabolic process [GO:0030574]; craniofacial suture morphogenesis [GO:0097094]; embryonic cranial skeleton morphogenesis [GO:0048701]; endochondral ossification [GO:0001958]; protein processing [GO:0016485]	extracellular matrix [GO:0031012]; integral component of plasma membrane [GO:0005887]	metalloaminopeptidase activity [GO:0070006]; metalloendopeptidase activity [GO:0004222]; zinc ion binding [GO:0008270]	K07996	MMP16;	K07996 MMP16; matrix metalloproteinase-16 (membrane-inserted) [EC:3.4.24.-]
100511399	6.18593	22.7934	-1.88009	1.23e-06	2.22e-05	down	XP_020920078.1	atypical kinase COQ8A, mitochondrial	-	-	-	-	-	K08869	ADCK;	K08869 ADCK; aarF domain-containing kinase
100515995	6.54523	24.0045	-1.87425	1.26e-06	2.26e-05	down	XP_020938297.1	oxysterol-binding protein-related protein 5 isoform X1	-	-	-	-	-	K20464	OSBPL5;	K20464 OSBPL5; oxysterol-binding protein-related protein 5
100736742	0.103959	0.660941	-2.59585	1.27e-06	2.28e-05	down	XP_020945609.1	gap junction alpha-8 protein	-	-	-	-	-	K07617	GJA8;	K07617 GJA8; gap junction alpha-8 protein
100152215	465.064	127.585	1.86597	1.28e-06	2.29e-05	up	XP_013833312.2	LOW QUALITY PROTEIN: cyclin-dependent kinase inhibitor 1	A0A8D1YE25	CDI domain-containing protein	regulation of mitotic cell cycle [GO:0007346]; signal transduction by p53 class mediator [GO:0072331]	nucleus [GO:0005634]	cyclin-dependent protein serine/threonine kinase inhibitor activity [GO:0004861]	K06625	CDKN1A;	K06625 CDKN1A; cyclin-dependent kinase inhibitor 1A
100626233	0.251085	1.05192	-2.03278	1.29e-06	2.31e-05	down	XP_020956336.1	LOW QUALITY PROTEIN: mastermind-like protein 3	-	-	-	-	-	K06061	MAML;	K06061 MAML; mastermind
100625907	0.124963	0.771474	-2.49705	1.3e-06	2.33e-05	down	XP_020947994.1	probable G-protein coupled receptor 19	-	-	-	-	-	K04316	GPR19;	K04316 GPR19; G protein-coupled receptor 19
100525013	0.59803	0.0416708	3.56624	1.3e-06	2.33e-05	up	XP_013846114.1	fibroblast growth factor 18 isoform X1	A0A4X1U5Q8	Fibroblast growth factor (FGF)	angiogenesis [GO:0001525]; cell population proliferation [GO:0008283]; chondrocyte development [GO:0002063]; endochondral ossification [GO:0001958]; ERK1 and ERK2 cascade [GO:0070371]; fibroblast growth factor receptor signaling pathway [GO:0008543]; intramembranous ossification [GO:0001957]; lung development [GO:0030324]; positive regulation of angiogenesis [GO:0045766]; positive regulation of b…	extracellular region [GO:0005576]; nucleolus [GO:0005730]	growth factor activity [GO:0008083]; type 1 fibroblast growth factor receptor binding [GO:0005105]; type 2 fibroblast growth factor receptor binding [GO:0005111]	K04358	FGF;	K04358 FGF; fibroblast growth factor
100154818	70.7732	19.4181	1.86578	1.32e-06	2.36e-05	up	XP_020924559.1	5\\'-nucleotidase domain-containing protein 2	-	-	-	-	-	-	-	-
100621913	8.24755	30.3779	-1.88048	1.32e-06	2.36e-05	down	XP_020951954.1	tubulin polyglutamylase complex subunit 2 isoform X4	-	-	-	-	-	K16605	TPGS2;	K16605 TPGS2; tubulin polyglutamylase complex subunit 2
100302699	0.0224914	0.369851	-3.84153	1.32e-06	2.36e-05	down	XP_005653969.1	zona pellucida-binding protein 2 isoform X1	C8C4M9	Zona pellucida binding protein 2 transcript variant 2	binding of sperm to zona pellucida [GO:0007339]	extracellular region [GO:0005576]	-	-	-	-
100513240	0.0808732	0.458674	-2.5837	1.32e-06	2.36e-05	down	XP_005670267.1	GRAM domain-containing protein 1C isoform X1	A0A8D1Q4H3	GRAM domain containing 1C	cellular response to cholesterol [GO:0071397]	endoplasmic reticulum membrane [GO:0005789]; endoplasmic reticulum-plasma membrane contact site [GO:0140268]; integral component of membrane [GO:0016021]; plasma membrane [GO:0005886]	cholesterol binding [GO:0015485]; cholesterol transfer activity [GO:0120020]	-	-	-
100153212	2.93048	11.1241	-1.92389	1.34e-06	2.38e-05	down	NP_001230339.1	endoribonuclease LACTB2	A0A4X1UPG1	Endoribonuclease LACTB2 (Beta-lactamase-like protein 2)	-	mitochondrial matrix [GO:0005759]	endoribonuclease activity [GO:0004521]; single-stranded RNA binding [GO:0003727]; zinc ion binding [GO:0008270]	K16639	LACTB2;	K16639 LACTB2; endoribonuclease LACTB2 [EC:3.1.27.-]
100144524	68.6462	18.8368	1.8656	1.35e-06	2.39e-05	up	NP_001116688.1	Z-DNA-binding protein 1	A5GFP5	Z-DNA binding protein 1	defense response to virus [GO:0051607]; positive regulation of type I interferon-mediated signaling pathway [GO:0060340]	-	DNA binding [GO:0003677]; double-stranded RNA adenosine deaminase activity [GO:0003726]; RNA binding [GO:0003723]	K12965	ZBP1;	K12965 ZBP1; Z-DNA binding protein 1
100515408	1.21357	4.72122	-1.94783	1.35e-06	2.39e-05	down	XP_005669175.1	sedoheptulokinase	A0A8D1YMN9	FGGY_N domain-containing protein	carbohydrate metabolic process [GO:0005975]; cellular response to interleukin-13 [GO:0035963]; cellular response to interleukin-4 [GO:0071353]; cellular response to lipopolysaccharide [GO:0071222]; pentose-phosphate shunt, non-oxidative branch [GO:0009052]; phosphorylation [GO:0016310]; regulation of inflammatory response [GO:0050727]; regulation of macrophage activation [GO:0043030]	cytoplasm [GO:0005737]	sedoheptulokinase activity [GO:0050277]	-	-	-
100154205	0	0.175915	-5.88834	1.35e-06	2.4e-05	down	XP_005671113.2	dual specificity protein phosphatase 13 isoform X1	A0A8D1HFU2	Protein-serine/threonine phosphatase (EC 3.1.3.16)	protein dephosphorylation [GO:0006470]	-	protein tyrosine/serine/threonine phosphatase activity [GO:0008138]	K14165	K14165;	K14165 K14165; atypical dual specificity phosphatase [EC:3.1.3.16 3.1.3.48]
100623924	2.49158	9.27969	-1.89714	1.36e-06	2.42e-05	down	NP_001239161.1	peptidyl-prolyl cis-trans isomerase FKBP9 precursor	-	-	-	-	-	K09575	FKBP9_10;	K09575 FKBP9_10; FK506-binding protein 9/10 [EC:5.2.1.8]
100152373	151.712	550.55	-1.85945	1.37e-06	2.43e-05	down	XP_001929017.1	protein CREG1 isoform X1	A0A4X1VB58	Cellular repressor of E1A stimulated genes 1	-	extracellular space [GO:0005615]	-	-	-	-
399532	139.983	507.93	-1.8594	1.39e-06	2.47e-05	down	NP_001093401.1	fatty acid-binding protein, heart	E0AD19	Fatty acid-binding protein, heart isoform 2 (Heart fatty acid-binding protein)	-	cytoplasm [GO:0005737]	lipid binding [GO:0008289]	K08752	FABP3;	K08752 FABP3; fatty acid-binding protein 3, muscle and heart
397474	0.0983201	0.542014	-2.48445	1.41e-06	2.5e-05	down	XP_020937021.1	coagulation factor XII isoform X1	O97507	Coagulation factor XII (EC 3.4.21.38) (Hageman factor) (HAF) [Cleaved into: Coagulation factor XIIa heavy chain; Coagulation factor XIIa light chain]	blood coagulation [GO:0007596]; fibrinolysis [GO:0042730]; proteolysis [GO:0006508]; zymogen activation [GO:0031638]	extracellular space [GO:0005615]; rough endoplasmic reticulum [GO:0005791]	calcium ion binding [GO:0005509]; serine-type endopeptidase activity [GO:0004252]	K01328	F12;	K01328 F12; coagulation factor XII (Hageman factor) [EC:3.4.21.38]
100621280	3.27188	11.9151	-1.86382	1.43e-06	2.53e-05	down	XP_020938134.1	disco-interacting protein 2 homolog A isoform X1	-	-	-	-	-	-	-	-
100517353	13.6046	49.3624	-1.85898	1.44e-06	2.54e-05	down	XP_013833946.2	LOW QUALITY PROTEIN: alpha-adducin	K9J6I7	Adducin 1 (Alpha) (Alpha-adducin isoform a)	-	cytoskeleton [GO:0005856]	-	K18622	ADD;	K18622 ADD; adducin
396739	0.0443696	0.653214	-3.83571	1.44e-06	2.54e-05	down	NP_998979.1	salivary lipocalin precursor	P81608	Salivary lipocalin (SAL)	-	extracellular region [GO:0005576]	small molecule binding [GO:0036094]	-	-	-
414799	23.3237	85.3322	-1.87139	1.44e-06	2.54e-05	down	NP_001001770.1	cytochrome b5	P00172	Cytochrome b5	-	endoplasmic reticulum membrane [GO:0005789]; integral component of membrane [GO:0016021]; intracellular membrane-bounded organelle [GO:0043231]; membrane [GO:0016020]	heme binding [GO:0020037]; metal ion binding [GO:0046872]	K23490	CYB5;	K23490 CYB5; cytochrome b5
100520601	1.14705	4.56409	-1.98833	1.45e-06	2.54e-05	down	XP_020939555.1	transforming growth factor-beta receptor type 3-like protein isoform X1	-	-	-	-	-	-	-	-
100512236	0.0555287	0.340224	-2.66428	1.45e-06	2.54e-05	down	XP_020952236.1	activation-dependent, raft-recruited ADAP-like phosphoprotein isoform X1	-	-	-	-	-	-	-	-
102166693	0.00752489	0.0489314	-2.62334	1.45e-06	2.55e-05	down	XP_020958297.1	hemicentin-1 isoform X1	-	-	-	-	-	K17341	HMCN;	K17341 HMCN; hemicentin
100142661	0	0.239933	-5.87348	1.47e-06	2.58e-05	down	NP_001116549.1	aspartoacylase	B1PK17	Aspartoacylase (EC 3.5.1.15) (Aminoacylase-2) (ACY-2)	-	cytosol [GO:0005829]; nucleus [GO:0005634]	aspartoacylase activity [GO:0019807]; hydrolase activity, acting on carbon-nitrogen (but not peptide) bonds, in linear amides [GO:0016811]; hydrolase activity, acting on ester bonds [GO:0016788]; metal ion binding [GO:0046872]	K01437	ASPA;	K01437 ASPA; aspartoacylase [EC:3.5.1.15]
396681	1068.41	295.884	1.8524	1.47e-06	2.58e-05	up	NP_999319.2	thioredoxin reductase 1, cytoplasmic	Q8HZQ4	Thioredoxin-disulfide reductase (EC 1.8.1.9) (Fragment)	cell redox homeostasis [GO:0045454]	-	flavin adenine dinucleotide binding [GO:0050660]; thioredoxin-disulfide reductase activity [GO:0004791]	K22182	TXNRD;	K22182 TXNRD; thioredoxin reductase (NADPH) [EC:1.8.1.9]
100153071	0.093399	0.436724	-2.24361	1.47e-06	2.58e-05	down	XP_020954374.1	transcriptional-regulating factor 1 isoform X1	-	-	-	-	-	-	-	-
106504129	346.726	1251.69	-1.85195	1.48e-06	2.58e-05	down	XP_020924160.1	sodium- and chloride-dependent taurine transporter isoform X1	A0A4X1U7R8	Transporter	neurotransmitter transport [GO:0006836]	integral component of plasma membrane [GO:0005887]	taurine:sodium symporter activity [GO:0005369]	K05039	SLC6A6;	K05039 SLC6A6; solute carrier family 6 (neurotransmitter transporter, taurine) member 6
100519703	0	0.188135	-5.87008	1.5e-06	2.62e-05	down	XP_003123761.1	proteinase-activated receptor 2	F1S2H4	F2R like trypsin receptor 1 (Proteinase-activated receptor 2) (Proteinase-activated receptor 2 preproprotein)	blood coagulation [GO:0007596]; cell-cell junction maintenance [GO:0045217]; defense response to virus [GO:0051607]; establishment of endothelial barrier [GO:0061028]; leukocyte migration [GO:0050900]; leukocyte proliferation [GO:0070661]; mature conventional dendritic cell differentiation [GO:0097029]; negative regulation of chemokine production [GO:0032682]; negative regulation of JNK cascade […	early endosome [GO:0005769]; integral component of plasma membrane [GO:0005887]; pseudopodium [GO:0031143]	G-protein alpha-subunit binding [GO:0001965]; G-protein beta-subunit binding [GO:0031681]; G protein-coupled receptor activity [GO:0004930]; protease binding [GO:0002020]; thrombin-activated receptor activity [GO:0015057]	K04234	F2RL1;	K04234 F2RL1; coagulation factor II (thrombin) receptor-like 1
100515146	0.0064956	0.226036	-4.37507	1.5e-06	2.62e-05	down	XP_020951860.1	carbohydrate sulfotransferase 9 isoform X1	-	-	-	-	-	K09673	CHST9;	K09673 CHST9; carbohydrate 4-sulfotransferase 9 [EC:2.8.2.-]
100625049	9.02103	32.9828	-1.87148	1.51e-06	2.64e-05	down	XP_005668301.1	isopentenyl-diphosphate Delta-isomerase 1 isoform X2	A0A4X1T1T9	Isopentenyl-diphosphate Delta-isomerase (EC 5.3.3.2)	cholesterol biosynthetic process [GO:0006695]; dimethylallyl diphosphate biosynthetic process [GO:0050992]; isoprenoid biosynthetic process [GO:0008299]	peroxisome [GO:0005777]	isopentenyl-diphosphate delta-isomerase activity [GO:0004452]	K01823	idi;	K01823 idi; isopentenyl-diphosphate Delta-isomerase [EC:5.3.3.2]
100521938	0.740475	3.07491	-2.07713	1.52e-06	2.64e-05	down	XP_005673299.1	probable G-protein coupled receptor 141	A0A4X1W4J7	Probable G-protein coupled receptor 141	-	integral component of membrane [GO:0016021]	G protein-coupled receptor activity [GO:0004930]	K08429	GPR141;	K08429 GPR141; G protein-coupled receptor 141
397629	8.40212	2.28695	1.87634	1.53e-06	2.66e-05	up	XP_005671519.2	LOW QUALITY PROTEIN: glycerol-3-phosphate acyltransferase 1, mitochondrial	A0A480SGQ5	Glycerol-3-phosphate acyltransferase 1, mitochondrial (EC 2.3.1.15)	CDP-diacylglycerol biosynthetic process [GO:0016024]	mitochondrial outer membrane [GO:0005741]; plasma membrane [GO:0005886]	glycerol-3-phosphate O-acyltransferase activity [GO:0004366]; sn-1-glycerol-3-phosphate C16:0-DCA-CoA acyl transferase activity [GO:0102420]	K00629	GPAT1_2;	K00629 GPAT1_2; glycerol-3-phosphate O-acyltransferase 1/2 [EC:2.3.1.15]
100322894	0.339996	1.82726	-2.38637	1.54e-06	2.67e-05	down	XP_020932430.1	glial cell line-derived neurotrophic factor isoform X2	-	-	-	-	-	K05452	GDNF;	K05452 GDNF; glial cell derived neurotrophic factor
100286741	3.55539	0.915875	1.95639	1.54e-06	2.68e-05	up	NP_001139772.1	fascin	A0A4X1TSZ4	Fascin	cell-cell junction assembly [GO:0007043]; cell migration [GO:0016477]; establishment of apical/basal cell polarity [GO:0035089]; microspike assembly [GO:0030035]; parallel actin filament bundle assembly [GO:0030046]; positive regulation of extracellular matrix disassembly [GO:0090091]; positive regulation of filopodium assembly [GO:0051491]; positive regulation of lamellipodium assembly [GO:00105…	cell-cell junction [GO:0005911]; cell projection membrane [GO:0031253]; cytosol [GO:0005829]; filopodium [GO:0030175]; growth cone [GO:0030426]; lamellipodium [GO:0030027]; microspike [GO:0044393]; microvillus [GO:0005902]; podosome [GO:0002102]; ruffle [GO:0001726]; stress fiber [GO:0001725]	actin filament binding [GO:0051015]; protein-macromolecule adaptor activity [GO:0030674]	K23551	FSCN1;	K23551 FSCN1; fascin 1
100516106	0.743065	2.7683	-1.89808	1.55e-06	2.69e-05	down	XP_020923800.1	LOW QUALITY PROTEIN: C-type mannose receptor 2	-	-	-	-	-	K06560	MRC;	K06560 MRC; mannose receptor, C type
100152357	0.842906	3.30473	-1.95754	1.55e-06	2.69e-05	down	XP_013844626.1	ribosomal protein S6 kinase-like 1	A0A480DPQ7	Non-specific serine/threonine protein kinase (EC 2.7.11.1)	protein phosphorylation [GO:0006468]	-	ATP binding [GO:0005524]; protein serine/threonine kinase activity [GO:0004674]	K20839	RSKL;	K20839 RSKL; ribosomal protein S6 kinase-like
100627209	1.42488	5.59951	-1.95979	1.56e-06	2.71e-05	down	NP_001230508.1	thymidylate synthase	-	-	-	-	-	K00560	thyA;	K00560 thyA; thymidylate synthase [EC:2.1.1.45]
110256043	3.98765	14.6845	-1.87828	1.57e-06	2.71e-05	down	XP_020923035.1	signal peptide, CUB and EGF-like domain-containing protein 3 isoform X1	-	-	-	-	-	-	-	-
110261944	0	0.293316	-5.86116	1.57e-06	2.72e-05	down	XP_020956183.1	uncharacterized protein LOC110261944	-	-	-	-	-	-	-	-
102166013	0	0.348874	-5.86108	1.57e-06	2.72e-05	down	XP_020947567.1	uncharacterized protein LOC102166013	-	-	-	-	-	-	-	-
100514568	0.0722437	0.627815	-3.01885	1.58e-06	2.73e-05	down	XP_020939239.1	trimeric intracellular cation channel type A	-	-	-	-	-	-	-	-
574058	68.5853	18.982	1.853	1.59e-06	2.75e-05	up	XP_020939389.1	programmed cell death 1 ligand 1 isoform X1	A0A4X1W783	CD274 molecule	-	integral component of membrane [GO:0016021]	-	K06745	PDL1;	K06745 PDL1; programmed cell death 1 ligand 1
XLOC_065346	0.021884	0.504467	-4.36524	1.6e-06	2.76e-05	down	-	-	-	-	-	-	-	-	-	-
100155365	124.789	34.6368	1.84908	1.61e-06	2.78e-05	up	NP_001230479.1	dual oxidase maturation factor 2	A0A8D0M8J7	Dual oxidase maturation factor 2	hydrogen peroxide metabolic process [GO:0042743]; positive regulation of cell motility [GO:2000147]; positive regulation of hydrogen peroxide biosynthetic process [GO:0010729]; protein maturation [GO:0051604]; protein transport [GO:0015031]; regulation of inflammatory response [GO:0050727]; regulation of thyroid hormone generation [GO:2000609]	apical part of cell [GO:0045177]; cell leading edge [GO:0031252]; cytosol [GO:0005829]; endoplasmic reticulum membrane [GO:0005789]; integral component of membrane [GO:0016021]; plasma membrane [GO:0005886]	enzyme binding [GO:0019899]	K17232	DUOXA2;	K17232 DUOXA2; dual oxidase maturation factor 2
100520824	2.00468	7.31061	-1.86749	1.69e-06	2.91e-05	down	XP_020938583.1	LOW QUALITY PROTEIN: sn1-specific diacylglycerol lipase alpha	-	-	-	-	-	K13806	DAGL;	K13806 DAGL; sn1-specific diacylglycerol lipase [EC:3.1.1.-]
100625570	1.1578	4.60632	-1.98885	1.72e-06	2.95e-05	down	XP_003358669.2	protein C3orf33 homolog	-	-	-	-	-	-	-	-
100621764	2.4213	0.60615	1.99292	1.72e-06	2.95e-05	up	XP_020938868.1	DEP domain-containing protein 7	-	-	-	-	-	-	-	-
397570	300.732	83.968	1.84057	1.72e-06	2.95e-05	up	XP_020929339.1	LOW QUALITY PROTEIN: 2\\'-5\\'-oligoadenylate synthase 1	Q5MX78	2'-5' oligoadenylate synthase (EC 2.7.7.84)	defense response to virus [GO:0051607]; innate immune response [GO:0045087]	cytoplasm [GO:0005737]	2'-5'-oligoadenylate synthetase activity [GO:0001730]; double-stranded RNA binding [GO:0003725]	K14216	OAS;	K14216 OAS; 2'-5'-oligoadenylate synthetase [EC:2.7.7.84]
397678	263.089	938.428	-1.83464	1.83e-06	3.14e-05	down	XP_020939044.1	prostaglandin reductase 1 isoform X1	Q29073	Prostaglandin reductase 1 (PRG-1) (15-oxoprostaglandin 13-reductase) (EC 1.3.1.48) (Dithiolethione-inducible gene 1 protein) (D3T-inducible gene 1 protein) (DIG-1) (Leukotriene B4 12-hydroxydehydrogenase) (NAD(P)H-dependent alkenal/one oxidoreductase) (EC 1.3.1.74)	leukotriene B4 metabolic process [GO:0036102]; lipoxin A4 metabolic process [GO:2001302]; prostaglandin metabolic process [GO:0006693]	cytoplasm [GO:0005737]; cytosol [GO:0005829]	13-lipoxin reductase activity [GO:0036185]; 13-prostaglandin reductase activity [GO:0036132]; 15-oxoprostaglandin 13-oxidase activity [GO:0047522]; 2-alkenal reductase (NADP+) activity [GO:0035798]; leukotriene B4 12-hydroxy dehydrogenase activity [GO:0097257]	K13948	PTGR1;	K13948 PTGR1; prostaglandin reductase 1 [EC:1.3.1.74 1.3.1.48]
106506784	0.754893	3.07587	-2.03547	1.83e-06	3.14e-05	down	XP_020953694.1	basic salivary proline-rich protein 2-like isoform X1	-	-	-	-	-	-	-	-
110256005	0.0120595	0.191928	-3.79865	1.89e-06	3.23e-05	down	XP_020922655.1	kelch-like protein 10	-	-	-	-	-	K10448	KLHL10;	K10448 KLHL10; kelch-like protein 10
100519941	7.6122	27.9553	-1.87411	1.91e-06	3.27e-05	down	XP_020938608.1	transmembrane protein 138 isoform X1	A0A480W4G0	Transmembrane protein 138	cilium assembly [GO:0060271]	cilium [GO:0005929]; integral component of membrane [GO:0016021]; vacuolar membrane [GO:0005774]	-	K22867	TMEM138;	K22867 TMEM138; transmembrane protein 138
110260000	0.97891	4.13052	-2.06075	1.92e-06	3.27e-05	down	XP_020943122.1	uncharacterized protein LOC110260000	-	-	-	-	-	-	-	-
503656	0.0823959	0.55066	-2.81047	1.92e-06	3.27e-05	down	XP_003353913.1	P2X purinoceptor 3	A0A4X1VK46	P2X purinoceptor	behavioral response to pain [GO:0048266]; cellular response to ATP [GO:0071318]; establishment of localization in cell [GO:0051649]; inorganic cation transmembrane transport [GO:0098662]; neuromuscular synaptic transmission [GO:0007274]; peristalsis [GO:0030432]; protein homotrimerization [GO:0070207]; regulation of synaptic plasticity [GO:0048167]; response to carbohydrate [GO:0009743]; response…	axon [GO:0030424]; hippocampal mossy fiber to CA3 synapse [GO:0098686]; integral component of plasma membrane [GO:0005887]; postsynapse [GO:0098794]; receptor complex [GO:0043235]; Schaffer collateral - CA1 synapse [GO:0098685]	ATP binding [GO:0005524]; extracellularly ATP-gated cation channel activity [GO:0004931]; purinergic nucleotide receptor activity [GO:0001614]	K05217	P2RX3;	K05217 P2RX3; P2X purinoceptor 3
XLOC_048167	1.09177	0.281744	1.94687	1.92e-06	3.27e-05	up	-	-	-	-	-	-	-	-	-	-
100515270	3.32663	0.872558	1.92216	1.93e-06	3.28e-05	up	XP_020918289.1	deuterosome assembly protein 1 isoform X1	-	-	-	-	-	-	-	-
102162772	6.33357	23.136	-1.86727	1.93e-06	3.29e-05	down	XP_020940663.1	interleukin-17B	-	-	-	-	-	K05490	IL17B;	K05490 IL17B; interleukin 17B
100511817	0.00643175	0.101749	-3.79406	1.95e-06	3.31e-05	down	XP_003127419.3	LOW QUALITY PROTEIN: myosin-binding protein C, fast-type	A0A4X1VUZ8	Myosin binding protein C, fast type	-	-	-	K12558	MYBPC2;	K12558 MYBPC2; myosin-binding protein C, fast-type
100156082	1.96227	7.19499	-1.87291	1.96e-06	3.33e-05	down	XP_013848171.1	F-box/LRR-repeat protein 4 isoform X1	A0A4X1VHI7	F-box and leucine rich repeat protein 4	autophagy of mitochondrion [GO:0000422]	mitochondrial intermembrane space [GO:0005758]; nuclear speck [GO:0016607]	-	K10270	FBXL4;	K10270 FBXL4; F-box and leucine-rich repeat protein 4
100156192	0.966032	3.71149	-1.94969	1.96e-06	3.33e-05	down	XP_001928235.1	5\\'-nucleotidase domain-containing protein 1	A0A8D0VQB1	5'-nucleotidase domain-containing protein 1	-	-	hydrolase activity [GO:0016787]; metal ion binding [GO:0046872]	-	-	-
100624034	0.148864	0.648464	-2.11819	1.97e-06	3.34e-05	down	XP_020947761.1	caprin-2 isoform X1	-	-	-	-	-	K18744	CAPRIN2;	K18744 CAPRIN2; caprin-2
100514151	1.35402	4.9582	-1.87438	1.99e-06	3.37e-05	down	XP_020938723.1	cytosolic carboxypeptidase 2 isoform X1	-	-	-	-	-	K23437	AGBL2_3;	K23437 AGBL2_3; cytosolic carboxypeptidase protein 2/3 [EC:3.4.17.-]
100624544	0.0798082	0.634156	-2.69103	2.02e-06	3.42e-05	down	XP_005669056.2	LOW QUALITY PROTEIN: proline-rich protein 11	A0A8D1HB60	Proline rich 11	-	-	-	-	-	-
100620494	47.5266	13.3554	1.83128	2.04e-06	3.44e-05	up	XP_020948000.1	dual specificity protein phosphatase 16	-	-	-	-	-	K04459	DUSP;	K04459 DUSP; dual specificity MAP kinase phosphatase [EC:3.1.3.16 3.1.3.48]
100147706	0.0299694	0.456922	-3.48278	2.04e-06	3.44e-05	down	NP_001121942.1	fat storage-inducing transmembrane protein 1	B8XJY0	Fat storage-inducing transmembrane protein 1 (Fat-inducing protein 1)	lipid droplet organization [GO:0034389]; lipid storage [GO:0019915]; phospholipid biosynthetic process [GO:0008654]	endoplasmic reticulum membrane [GO:0005789]; integral component of membrane [GO:0016021]	acyl-coenzyme A diphosphatase activity [GO:0106399]	-	-	-
396825	43.0541	12.1219	1.82854	2.08e-06	3.51e-05	up	XP_005654877.1	cAMP-specific 3\\',5\\'-cyclic phosphodiesterase 4A isoform X1	A0A4X1V8C9	Phosphodiesterase (EC 3.1.4.-)	cAMP catabolic process [GO:0006198]; signal transduction [GO:0007165]	-	3',5'-cyclic-AMP phosphodiesterase activity [GO:0004115]; metal ion binding [GO:0046872]	K13293	PDE4;	K13293 PDE4; cAMP-specific phosphodiesterase 4 [EC:3.1.4.53]
100622240	0.0892319	0.719909	-2.74604	2.09e-06	3.52e-05	down	XP_020957396.1	tetraspanin-5 isoform X1	A0A4X1UED4	Tetraspanin	positive regulation of Notch signaling pathway [GO:0045747]; protein localization to plasma membrane [GO:0072659]; protein maturation [GO:0051604]	integral component of membrane [GO:0016021]; plasma membrane [GO:0005886]	enzyme binding [GO:0019899]	K17345	TSPAN5;	K17345 TSPAN5; tetraspanin-5
100513670	0.355876	1.38998	-1.96518	2.09e-06	3.52e-05	down	XP_020956717.1	condensin complex subunit 3	A0A4X1VBG3	Non-SMC condensin I complex subunit G	cell division [GO:0051301]; mitotic chromosome condensation [GO:0007076]	condensin complex [GO:0000796]	-	K06678	YCG1;	K06678 YCG1; condensin complex subunit 3
100415806	0.210283	0.963674	-2.19272	2.12e-06	3.57e-05	down	NP_001171385.1	spermatogenesis-associated protein 16	D5K8A5	Spermatogenesis associated 16 (Spermatosis associated 16)	spermatid development [GO:0007286]; spermatogenesis [GO:0007283]	Golgi apparatus [GO:0005794]	-	-	-	-
100524460	1.6074	5.81622	-1.85362	2.12e-06	3.57e-05	down	XP_020924862.1	FERM domain-containing protein 4B isoform X1	A0A8D0J9S0	FERM domain containing 4B	-	cytoplasm [GO:0005737]; cytoskeleton [GO:0005856]	-	-	-	-
100520033	0.622315	2.32613	-1.89065	2.13e-06	3.58e-05	down	XP_020955222.1	centrosomal protein of 128 kDa isoform X1	-	-	-	-	-	K16460	CEP128;	K16460 CEP128; centrosomal protein CEP128
733649	82.5061	23.3185	1.82304	2.17e-06	3.64e-05	up	NP_001038046.1	antigen peptide transporter 1	Q1ACV6	Transporter associated with antigen processing 1	adaptive immune response [GO:0002250]; antigen processing and presentation of exogenous peptide antigen via MHC class I, TAP-dependent [GO:0002479]	TAP complex [GO:0042825]	ABC-type peptide antigen transporter activity [GO:0015433]; ATP binding [GO:0005524]; MHC protein binding [GO:0042287]; TAP2 binding [GO:0046979]	K05653	ABCB2;	K05653 ABCB2; ATP-binding cassette, subfamily B (MDR/TAP), member 2
102164422	1.97005	7.51439	-1.93567	2.17e-06	3.64e-05	down	XP_020919968.1	uncharacterized protein LOC102164422 isoform X1	-	-	-	-	-	-	-	-
XLOC_015384	0.0283346	0.340011	-3.47328	2.19e-06	3.66e-05	down	-	-	-	-	-	-	-	-	-	-
XLOC_009330	1.11316	4.07164	-1.86791	2.23e-06	3.73e-05	down	-	-	-	-	-	-	-	-	-	-
100156753	0.0118858	0.166297	-3.77709	2.31e-06	3.85e-05	down	XP_020955697.1	calpain-11	-	-	-	-	-	K08580	CAPN11;	K08580 CAPN11; calpain-11 [EC:3.4.22.-]
110257749	0.89741	3.59588	-1.99513	2.37e-06	3.95e-05	down	XP_020935864.1	protein transport protein SEC31-like isoform X1	-	-	-	-	-	-	-	-
397590	31.2718	8.8533	1.82024	2.43e-06	4.06e-05	up	NP_999486.1	prostaglandin G/H synthase 2 precursor	Q8SPR3	Prostaglandin G/H synthase 2 (EC 1.14.99.1) (Cyclooxygenase-2) (PHS II) (Prostaglandin H2 synthase 2) (Prostaglandin-endoperoxide synthase 2)	cyclooxygenase pathway [GO:0019371]; inflammatory response [GO:0006954]; regulation of blood pressure [GO:0008217]; response to oxidative stress [GO:0006979]	endoplasmic reticulum membrane [GO:0005789]; nuclear inner membrane [GO:0005637]; nuclear outer membrane [GO:0005640]	dioxygenase activity [GO:0051213]; heme binding [GO:0020037]; metal ion binding [GO:0046872]; peroxidase activity [GO:0004601]; prostaglandin-endoperoxide synthase activity [GO:0004666]	K11987	PTGS2;	K11987 PTGS2; prostaglandin-endoperoxide synthase 2 [EC:1.14.99.1]
100737163	0	0.120791	-5.79755	2.44e-06	4.06e-05	down	XP_020953608.1	fibrous sheath-interacting protein 1 isoform X1	-	-	-	-	-	-	-	-
100515781	0.184013	0.966017	-2.32465	2.44e-06	4.06e-05	down	XP_013854499.2	SH2 domain-containing protein 5 isoform X1	A0A4X1W6F8	SH2 domain containing 5	-	-	-	-	-	-
100738910	0	0.287599	-5.79691	2.45e-06	4.07e-05	down	XP_020946301.1	paired mesoderm homeobox protein 1 isoform X1	-	-	-	-	-	K09329	PRRX;	K09329 PRRX; paired mesoderm homeobox protein
100516593	2.66056	9.51746	-1.8378	2.46e-06	4.09e-05	down	XP_020939656.1	DNA-binding protein RFX2 isoform X1	-	-	-	-	-	K09173	RFX1_2_3;	K09173 RFX1_2_3; regulatory factor X 1/2/3
100152117	0.354833	1.39968	-2.00306	2.48e-06	4.11e-05	down	XP_020929153.1	cytoplasmic polyadenylation element-binding protein 3 isoform X1	A0A8D0XI57	Cytoplasmic polyadenylation element binding protein 3	-	-	mRNA 3'-UTR binding [GO:0003730]; translation regulator activity [GO:0045182]	K02602	CPEB;	K02602 CPEB; cytoplasmic polyadenylation element-binding protein
110257199	2.21273	8.72284	-1.96576	2.49e-06	4.12e-05	down	XP_020932168.1	uncharacterized protein LOC110257199 isoform X1	-	-	-	-	-	-	-	-
100157563	0.191012	0.0314696	2.62176	2.49e-06	4.13e-05	up	XP_020928874.1	LOW QUALITY PROTEIN: RNA-binding protein 20	-	-	-	-	-	-	-	-
574057	6.22695	22.3297	-1.84028	2.5e-06	4.13e-05	down	NP_001020391.1	programmed cell death 1 ligand 2 precursor	Q4QTK0	Programmed death ligand 2	-	integral component of membrane [GO:0016021]	-	K06708	PDCD1LG2;	K06708 PDCD1LG2; programmed cell death 1 ligand 2
100523290	7.83993	27.5421	-1.81254	2.54e-06	4.2e-05	down	XP_020932352.1	cytoplasmic FMR1-interacting protein 2 isoform X1	-	-	-	-	-	K05749	CYFIP;	K05749 CYFIP; cytoplasmic FMR1 interacting protein
100153553	5.77945	1.51925	1.92303	2.55e-06	4.21e-05	up	XP_005663198.1	myelin protein zero-like protein 1 isoform X1	F1RPU6	Myelin protein zero like 1	signal transduction [GO:0007165]	integral component of plasma membrane [GO:0005887]; plasma membrane [GO:0005886]	-	K06770	MPZ;	K06770 MPZ; myelin protein zero
100516122	0.0383794	0.360574	-3.23932	2.57e-06	4.24e-05	down	XP_020934484.1	carboxypeptidase A4	-	-	-	-	-	K08637	CPA4;	K08637 CPA4; carboxypeptidase A4 [EC:3.4.17.-]
100518983	3.59345	0.98799	1.86211	2.62e-06	4.32e-05	up	XP_013845029.1	rap guanine nucleotide exchange factor 5 isoform X1	A0A286ZIK7	Rap guanine nucleotide exchange factor 5	positive regulation of GTPase activity [GO:0043547]; Ras protein signal transduction [GO:0007265]	plasma membrane [GO:0005886]	guanyl-nucleotide exchange factor activity [GO:0005085]	K08019	RAPGEF5;	K08019 RAPGEF5; Rap guanine nucleotide exchange factor 5
102157981	0.155711	0.0303137	2.34446	2.65e-06	4.36e-05	up	XP_020943805.1	serine/threonine-protein kinase WNK2 isoform X1	-	-	-	-	-	K08867	WNK;	K08867 WNK; WNK lysine deficient protein kinase [EC:2.7.11.1]
100738903	2.92722	10.3785	-1.82355	2.67e-06	4.4e-05	down	XP_003358619.3	extended synaptotagmin-3 isoform X1	-	-	-	-	-	-	-	-
397278	270.89	77.0198	1.81393	2.7e-06	4.43e-05	up	NP_999312.2	phorbol-12-myristate-13-acetate-induced protein 1	-	-	-	-	-	K10131	PMAIP1;	K10131 PMAIP1; phorbol-12-myristate-13-acetate-induced protein 1
733655	1.35253	5.11405	-1.91218	2.7e-06	4.43e-05	down	XP_020952138.1	leucine-rich repeat and IQ domain-containing protein 3 isoform X1	A0A4X1UFX8	Leucine rich repeats and IQ motif containing 3	-	-	-	-	-	-
100516174	0.54698	2.07588	-1.92881	2.7e-06	4.44e-05	down	XP_005660388.1	sushi domain-containing protein 1	F1SNB0	Sushi domain containing 1	-	integral component of membrane [GO:0016021]	calcium ion binding [GO:0005509]	-	-	-
100512812	0.0279969	0.133558	-2.15738	2.71e-06	4.44e-05	down	XP_020924420.1	protein bassoon isoform X1	-	-	-	-	-	-	-	-
100620301	11.6488	41.2294	-1.82412	2.71e-06	4.44e-05	down	XP_020924396.1	nicolin-1	-	-	-	-	-	K16607	NICN1;	K16607 NICN1; nicolin-1
XLOC_040564	0.0937518	0.736497	-2.95667	2.71e-06	4.44e-05	down	-	-	-	-	-	-	-	-	-	-
100155983	0.0498717	0.260977	-2.41994	2.73e-06	4.46e-05	down	XP_013846356.1	diacylglycerol kinase kappa	F1RW19	Diacylglycerol kinase (DAG kinase) (EC 2.7.1.107)	diacylglycerol metabolic process [GO:0046339]; intracellular signal transduction [GO:0035556]; lipid phosphorylation [GO:0046834]; protein kinase C-activating G protein-coupled receptor signaling pathway [GO:0007205]; response to oxidative stress [GO:0006979]	plasma membrane [GO:0005886]	ATP binding [GO:0005524]; diacylglycerol kinase activity [GO:0004143]	K00901	dgkA;	K00901 dgkA; diacylglycerol kinase (ATP) [EC:2.7.1.107]
106505265	0.21845	1.09963	-2.3692	2.76e-06	4.5e-05	down	XP_020921048.1	uncharacterized protein LOC106505265	-	-	-	-	-	-	-	-
100522432	18.8736	66.0546	-1.8074	2.76e-06	4.51e-05	down	XP_020942947.1	receptor expression-enhancing protein 1 isoform X1	-	-	-	-	-	K17338	REEP1_2_3_4;	K17338 REEP1_2_3_4; receptor expression-enhancing protein 1/2/3/4
100738267	5.39485	19.2943	-1.83927	2.77e-06	4.52e-05	down	XP_020920571.1	enkurin isoform X1	-	-	-	-	-	-	-	-
100514255	22.2962	78.3492	-1.8119	2.78e-06	4.54e-05	down	NP_001231244.1	ADP-ribosylation factor-like protein 4C	A0A286ZR59	ADP ribosylation factor like GTPase 4C	endocytic recycling [GO:0032456]; intracellular protein transport [GO:0006886]; vesicle-mediated transport [GO:0016192]	cytosol [GO:0005829]; plasma membrane [GO:0005886]	alpha-tubulin binding [GO:0043014]; GTPase activity [GO:0003924]; GTP binding [GO:0005525]	K07945	ARL4;	K07945 ARL4; ADP-ribosylation factor-like protein 4
102157990	0.998804	0.211107	2.22681	2.79e-06	4.54e-05	up	XP_020949487.1	dihydroorotate dehydrogenase (quinone), mitochondrial isoform X1	-	-	-	-	-	K00254	DHODH;	K00254 DHODH; dihydroorotate dehydrogenase [EC:1.3.5.2]
100520077	0.00330019	0.0771725	-4.28846	2.81e-06	4.57e-05	down	XP_020949886.1	zinc finger protein 423 isoform X1	-	-	-	-	-	K22870	ZNF423;	K22870 ZNF423; zinc finger protein 423
396623	166.319	47.7694	1.79978	2.81e-06	4.57e-05	up	XP_005653636.1	toll-like receptor 2 isoform X1	Q6TN21	Toll-like receptor 2	inflammatory response [GO:0006954]; innate immune response [GO:0045087]; MyD88-dependent toll-like receptor signaling pathway [GO:0002755]; regulation of cytokine production [GO:0001817]; response to molecule of bacterial origin [GO:0002237]; toll-like receptor 2 signaling pathway [GO:0034134]	integral component of membrane [GO:0016021]; membrane raft [GO:0045121]; phagocytic vesicle membrane [GO:0030670]	transmembrane signaling receptor activity [GO:0004888]	K10159	TLR2;	K10159 TLR2; toll-like receptor 2
100157140	5.33423	18.7282	-1.81079	2.82e-06	4.58e-05	down	XP_005671005.1	probable palmitoyltransferase ZDHHC8 isoform X1	A0A4X1UQJ5	Palmitoyltransferase (EC 2.3.1.225)	protein palmitoylation [GO:0018345]	Golgi membrane [GO:0000139]; integral component of membrane [GO:0016021]; mitochondrion [GO:0005739]	protein-cysteine S-palmitoyltransferase activity [GO:0019706]	K20030	ZDHHC5_8;	K20030 ZDHHC5_8; palmitoyltransferase ZDHHC5/8 [EC:2.3.1.225]
100620481	4.56079	16.0387	-1.81317	2.87e-06	4.65e-05	down	XP_020941181.1	delta-like protein 1 isoform X1	I3LNT3	Delta-like protein	astrocyte development [GO:0014002]; cerebellar molecular layer formation [GO:0021688]; cerebellar Purkinje cell layer structural organization [GO:0021693]; compartment pattern specification [GO:0007386]; endothelial tip cell fate specification [GO:0097102]; energy homeostasis [GO:0097009]; heart looping [GO:0001947]; inhibition of neuroepithelial cell differentiation [GO:0002085]; inner ear audit…	adherens junction [GO:0005912]; apical plasma membrane [GO:0016324]; cytoplasmic vesicle [GO:0031410]; integral component of membrane [GO:0016021]; membrane raft [GO:0045121]; plasma membrane [GO:0005886]	calcium ion binding [GO:0005509]; Notch binding [GO:0005112]; scaffold protein binding [GO:0097110]; Tat protein binding [GO:0030957]	K06051	DLL;	K06051 DLL; delta
102164419	15.4302	4.36929	1.82063	2.87e-06	4.65e-05	up	XP_020952567.1	solute carrier family 2, facilitated glucose transporter member 1	-	-	-	-	-	K07299	SLC2A1;	K07299 SLC2A1; MFS transporter, SP family, solute carrier family 2 (facilitated glucose transporter), member 1
100514538	0.139007	0.714136	-2.27397	2.95e-06	4.77e-05	down	XP_003131691.2	LOW QUALITY PROTEIN: Meckel syndrome type 1 protein	A0A4X1SK90	MKS transition zone complex subunit 1	cell projection organization [GO:0030030]	cilium [GO:0005929]; cytoplasm [GO:0005737]	-	K19332	MKS1;	K19332 MKS1; Meckel syndrome type 1 protein
100155589	81.9243	23.458	1.80387	2.95e-06	4.77e-05	up	NP_001177147.1	protein FAM177A1	A0A287AWY8	Family with sequence similarity 177 member A1	-	-	-	-	-	-
100151860	1.45133	5.41222	-1.8951	2.96e-06	4.79e-05	down	XP_013839224.1	probable tRNA pseudouridine synthase 1 isoform X1	A0A8D1KPG9	tRNA pseudouridine(55) synthase (EC 5.4.99.25)	mRNA pseudouridine synthesis [GO:1990481]; positive regulation of pre-miRNA processing [GO:2000633]; tRNA modification [GO:0006400]	cytosol [GO:0005829]; nucleus [GO:0005634]	pre-miRNA binding [GO:0070883]; pseudouridine synthase activity [GO:0009982]	K03177	truB;	K03177 truB; tRNA pseudouridine55 synthase [EC:5.4.99.25]
100623146	2.65084	9.38752	-1.82396	3.01e-06	4.86e-05	down	NP_001229948.1	kinesin-like protein KIF22	A0A4X1TVE1	Kinesin-like protein	DNA repair [GO:0006281]; microtubule-based movement [GO:0007018]; mitotic metaphase plate congression [GO:0007080]; sister chromatid cohesion [GO:0007062]	chromatin [GO:0000785]; cytosol [GO:0005829]; microtubule [GO:0005874]; mitotic spindle [GO:0072686]; nuclear speck [GO:0016607]	ATP binding [GO:0005524]; DNA binding [GO:0003677]; microtubule binding [GO:0008017]; microtubule motor activity [GO:0003777]	K10403	KIF22;	K10403 KIF22; kinesin family member 22
100157630	54.07	15.4704	1.80518	3.06e-06	4.93e-05	up	NP_001230604.1	thiopurine S-methyltransferase	A0A480S0B0	Thiopurine S-methyltransferase (EC 2.1.1.67) (Thiopurine methyltransferase)	methylation [GO:0032259]	cytoplasm [GO:0005737]	thiopurine S-methyltransferase activity [GO:0008119]	K00569	TPMT;	K00569 TPMT; thiopurine S-methyltransferase [EC:2.1.1.67]
100152763	48.1776	13.828	1.80038	3.08e-06	4.97e-05	up	XP_020945098.1	nucleoside diphosphate kinase 7 isoform X1	-	-	-	-	-	K00940	ndk;	K00940 ndk; nucleoside-diphosphate kinase [EC:2.7.4.6]
100737517	4.03361	1.10121	1.86839	3.08e-06	4.97e-05	up	XP_003483749.1	solute carrier family 40 member 1 isoform X1	A0A4X1TNP1	Solute carrier family 40 protein	cellular iron ion homeostasis [GO:0006879]	basolateral plasma membrane [GO:0016323]; cytosol [GO:0005829]; integral component of membrane [GO:0016021]; nucleoplasm [GO:0005654]	iron ion transmembrane transporter activity [GO:0005381]; peptide hormone binding [GO:0017046]	K14685	SLC40A1;	K14685 SLC40A1; solute carrier family 40 (iron-regulated transporter), member 1
397379	0.336326	1.40805	-2.03863	3.09e-06	4.97e-05	down	XP_020949208.1	cell division cycle protein 20 homolog isoform X1	Q5H7C0	Cell division cycle protein 20 homolog (p55CDC)	anaphase-promoting complex-dependent catabolic process [GO:0031145]; cell cycle [GO:0007049]; cell division [GO:0051301]; positive regulation of anaphase-promoting complex-dependent catabolic process [GO:1905786]; positive regulation of meiotic cell cycle process involved in oocyte maturation [GO:1904146]; positive regulation of synapse maturation [GO:0090129]; positive regulation of synaptic pla…	anaphase-promoting complex [GO:0005680]; cytoplasm [GO:0005737]; microtubule organizing center [GO:0005815]; spindle pole [GO:0000922]	anaphase-promoting complex binding [GO:0010997]; ubiquitin ligase activator activity [GO:1990757]	K03363	CDC20;	K03363 CDC20; cell division cycle 20, cofactor of APC complex
574066	0.783216	0.15922	2.25131	3.1e-06	4.97e-05	up	NP_001020398.1	L-dopachrome tautomerase precursor	Q4R1H1	L-dopachrome tautomerase (DCT) (DT) (EC 5.3.3.12) (L-dopachrome Delta-isomerase) (Tyrosinase-related protein 2) (TRP-2) (TRP2)	cell development [GO:0048468]; developmental pigmentation [GO:0048066]; melanin biosynthetic process from tyrosine [GO:0006583]; positive regulation of neuroblast proliferation [GO:0002052]; response to blue light [GO:0009637]; ventricular zone neuroblast division [GO:0021847]	cytosol [GO:0005829]; integral component of membrane [GO:0016021]; melanosome [GO:0042470]; melanosome membrane [GO:0033162]; plasma membrane [GO:0005886]	dopachrome isomerase activity [GO:0004167]; metal ion binding [GO:0046872]; oxidoreductase activity [GO:0016491]	K01827	DCT;	K01827 DCT; dopachrome tautomerase [EC:5.3.3.12]
100520992	0.108315	0.704148	-2.76245	3.1e-06	4.97e-05	down	XP_020935791.1	protein ARMCX6	A0A8D1QAS6	Protein ARMCX6	-	integral component of membrane [GO:0016021]	-	-	-	-
100512961	0.848056	3.12267	-1.88036	3.13e-06	5.03e-05	down	XP_003125612.2	epithelial splicing regulatory protein 1 isoform X1	A0A480JEY8	Epithelial splicing regulatory protein 1 (RNA-binding motif protein 35A) (RNA-binding protein 35A)	-	nucleus [GO:0005634]	RNA binding [GO:0003723]	K14947	ESRP1_2;	K14947 ESRP1_2; epithelial splicing regulatory protein 1/2
100522092	0.222876	0.999382	-2.19311	3.19e-06	5.12e-05	down	XP_020958176.1	RUN domain-containing protein 3B isoform X1	A0A4X1T0G1	RUN domain containing 3B	-	-	-	-	-	-
100157641	22.9542	79.3357	-1.78903	3.22e-06	5.16e-05	down	XP_020953421.1	1-phosphatidylinositol 4,5-bisphosphate phosphodiesterase beta-2 isoform X1	-	-	-	-	-	K05858	PLCB;	K05858 PLCB; phosphatidylinositol phospholipase C, beta [EC:3.1.4.11]
100515000	0.971938	3.59564	-1.88975	3.23e-06	5.16e-05	down	XP_020949381.1	ankyrin repeat and death domain-containing protein 1A isoform X1	A0A287AX50	Ankyrin repeat and death domain containing 1A	signal transduction [GO:0007165]	-	-	-	-	-
397295	2.32795	0.570099	2.0115	3.23e-06	5.16e-05	up	NP_001008684.1	melanin-concentrating hormone receptor 1	Q5QPY1	Melanin-concentrating hormone receptor 1 (G-protein coupled receptor 24) (MCH-1R)	neuropeptide signaling pathway [GO:0007218]	integral component of membrane [GO:0016021]; plasma membrane [GO:0005886]	melanin-concentrating hormone receptor activity [GO:0030273]	K04320	MCHR1;	K04320 MCHR1; melanin-concentrating hormone receptor 1
100514226	1.73528	6.15972	-1.82492	3.25e-06	5.19e-05	down	XP_020946089.1	kinesin-like protein KIFC2 isoform X1	-	-	-	-	-	K10406	KIFC2_3;	K10406 KIFC2_3; kinesin family member C2/C3
100519288	5.89516	1.6786	1.81211	3.31e-06	5.29e-05	up	XP_020935276.1	stAR-related lipid transfer protein 8 isoform X1	-	-	-	-	-	K20632	DLC;	K20632 DLC; deleted in liver cancer protein
100516741	0.480606	1.81338	-1.89626	3.34e-06	5.32e-05	down	XP_020950638.1	NACHT, LRR and PYD domains-containing protein 7	-	-	-	-	-	K20864	NLRP7;	K20864 NLRP7; NACHT, LRR and PYD domains-containing protein 7
100519098	62.9609	18.2618	1.78558	3.35e-06	5.34e-05	up	XP_020958041.1	sterile alpha motif domain-containing protein 9 isoform X1	I3LB61	Sterile alpha motif domain containing 9 (Sterile alpha motif domain-containing protein 9)	endosomal vesicle fusion [GO:0034058]	cytosol [GO:0005829]; intracellular membrane-bounded organelle [GO:0043231]	-	-	-	-
100155721	1.71265	6.31338	-1.89126	3.37e-06	5.37e-05	down	XP_020947154.1	UPF0193 protein EVG1 isoform X1	A0A8D0V7R1	Chromosome 5 C22orf23 homolog	-	-	-	-	-	-
100518678	5.07052	17.5915	-1.79383	3.39e-06	5.39e-05	down	XP_020957715.1	NLR family member X1 isoform X1	E7CF08	NLR family member X1	-	-	-	K12653	NLRX1;	K12653 NLRX1; NLR family member X1
110262312	0	0.280703	-5.7521	3.41e-06	5.42e-05	down	XP_020958365.1	formin-like protein 5	-	-	-	-	-	-	-	-
100286809	0.0217822	0.271908	-3.21725	3.42e-06	5.43e-05	down	XP_020941269.1	membrane-associated tyrosine- and threonine-specific cdc2-inhibitory kinase isoform X1	C0SW07	Protein kinase Myt1	protein phosphorylation [GO:0006468]	-	ATP binding [GO:0005524]; protein kinase activity [GO:0004672]	K06633	PKMYT;	K06633 PKMYT; membrane-associated tyrosine- and threonine-specific cdc2-inhibitory kinase [EC:2.7.11.1]
110261545	0.177435	0.0121172	3.73868	3.44e-06	5.46e-05	up	XP_020954527.1	RNA-binding protein MEX3B isoform X1	-	-	-	-	-	K15686	MEX3;	K15686 MEX3; RNA-binding protein MEX3 [EC:2.3.2.27]
100511932	1.58127	6.22697	-1.95613	3.45e-06	5.47e-05	down	XP_003127205.1	transmembrane protein 91 isoform X1	A0A8D0LMB5	Transmembrane protein 91	-	integral component of membrane [GO:0016021]	-	-	-	-
100511513	49.9355	172.062	-1.78453	3.47e-06	5.5e-05	down	NP_001230780.1	lysosomal amino acid transporter 1 homolog	A0A4X1W765	Solute carrier family 66 member 1	-	integral component of membrane [GO:0016021]	-	-	-	-
100316851	23.3277	81.2815	-1.80078	3.49e-06	5.53e-05	down	NP_001161892.1	TGFB1-induced anti-apoptotic factor 1	D0PSJ2	TGFB-1-induced anti-apoptotic factor 1	-	-	-	-	-	-
110255939	1.73951	6.34473	-1.86131	3.51e-06	5.55e-05	down	XP_020922109.1	uncharacterized protein LOC110255939 isoform X1	-	-	-	-	-	-	-	-
100157797	9.23045	32.2052	-1.80183	3.53e-06	5.58e-05	down	XP_020944610.1	transmembrane protein 65 isoform X1	-	-	-	-	-	-	-	-
100518335	6.93982	1.91755	1.85536	3.54e-06	5.59e-05	up	XP_003358867.1	PI-PLC X domain-containing protein 2	A0A4X1SSN5	Phosphatidylinositol specific phospholipase C X domain containing 2	lipid metabolic process [GO:0006629]	-	phosphoric diester hydrolase activity [GO:0008081]	-	-	-
100515138	782.497	2684.68	-1.77855	3.6e-06	5.68e-05	down	XP_005663495.1	protein S100-A10 isoform X1	F2Z5M2	Protein S100-A10 (Calpactin I light chain) (Calpactin-1 light chain) (S100 calcium-binding protein A10)	membrane raft assembly [GO:0001765]; mRNA transcription by RNA polymerase II [GO:0042789]; positive regulation of binding [GO:0051099]; positive regulation of focal adhesion assembly [GO:0051894]; positive regulation of GTPase activity [GO:0043547]; positive regulation of plasminogen activation [GO:0010756]; positive regulation of stress fiber assembly [GO:0051496]; positive regulation of substra…	AnxA2-p11 complex [GO:1990665]; extrinsic component of plasma membrane [GO:0019897]; integral component of membrane [GO:0016021]; membrane raft [GO:0045121]; plasma membrane protein complex [GO:0098797]; RNA polymerase II transcription regulator complex [GO:0090575]	protein homodimerization activity [GO:0042803]; transmembrane transporter binding [GO:0044325]	K17274	S100A10;	K17274 S100A10; calpactin-1 light chain
102164376	0.58094	2.16216	-1.89842	3.62e-06	5.71e-05	down	XP_020920230.1	zinc finger protein 782 isoform X1	-	-	-	-	-	K09228	KRAB;	K09228 KRAB; KRAB domain-containing zinc finger protein
396712	0	0.169773	-5.73926	3.65e-06	5.74e-05	down	NP_001290229.1	LIM/homeobox protein Lhx3	A0A480NP95	LIM/homeobox protein Lhx3 isoform b	apoptotic process [GO:0006915]; inner ear development [GO:0048839]; medial motor column neuron differentiation [GO:0021526]; motor neuron axon guidance [GO:0008045]; negative regulation of apoptotic process [GO:0043066]; placenta development [GO:0001890]; prolactin secreting cell differentiation [GO:0060127]; somatotropin secreting cell differentiation [GO:0060126]; spinal cord association neuron…	nucleus [GO:0005634]; transcription regulator complex [GO:0005667]	DNA-binding transcription activator activity, RNA polymerase II-specific [GO:0001228]; metal ion binding [GO:0046872]; RNA polymerase II cis-regulatory region sequence-specific DNA binding [GO:0000978]; RNA polymerase II-specific DNA-binding transcription factor binding [GO:0061629]	K09374	LHX3_4;	K09374 LHX3_4; LIM homeobox protein 3/4
100523876	0.567136	2.20284	-1.926	3.67e-06	5.78e-05	down	XP_020946521.1	sestrin-1 isoform X1	-	-	-	-	-	K10141	SESN1_3;	K10141 SESN1_3; sestrin 1/3
100739158	0	0.214275	-5.73679	3.69e-06	5.81e-05	down	XP_013837577.2	succinate receptor 1	A0A8D1T7H7	G_PROTEIN_RECEP_F1_2 domain-containing protein	-	integral component of membrane [GO:0016021]	G protein-coupled receptor activity [GO:0004930]	K10042	SUCNR1;	K10042 SUCNR1; succinate receptor 1
100739839	0	0.118501	-5.73581	3.71e-06	5.83e-05	down	XP_020946207.1	LOW QUALITY PROTEIN: speriolin	-	-	-	-	-	-	-	-
100515137	0.169106	0.678839	-1.98923	3.73e-06	5.85e-05	down	XP_020946072.1	LOW QUALITY PROTEIN: 5-oxoprolinase	-	-	-	-	-	K01469	OPLAH;	K01469 OPLAH; 5-oxoprolinase (ATP-hydrolysing) [EC:3.5.2.9]
100739641	320.577	93.6876	1.77478	3.76e-06	5.9e-05	up	XP_020924904.1	niban-like protein 1 isoform X1	-	-	-	-	-	-	-	-
100621746	0.773594	3.26152	-2.03292	3.77e-06	5.91e-05	down	XP_003356293.1	putative Ras-related protein Rab-42	A0A4X1TFU0	RAB42, member RAS oncogene family	-	membrane [GO:0016020]	GTPase activity [GO:0003924]; GTP binding [GO:0005525]	K07929	RAB42;	K07929 RAB42; Ras-related protein Rab-42
106505672	153.629	44.8889	1.77502	3.8e-06	5.95e-05	up	XP_020924978.1	interleukin-1 receptor-associated kinase-like 2	-	-	-	-	-	K04731	IRAK2;	K04731 IRAK2; interleukin-1 receptor-associated kinase 2 [EC:2.7.11.1]
100511443	2.61797	9.52021	-1.8611	3.8e-06	5.95e-05	down	XP_020942346.1	protein syndesmos isoform X1	-	-	-	-	-	K16867	NUDT16L1;	K16867 NUDT16L1; NUDT16-like protein 1
110261496	1.88179	6.93293	-1.86515	3.82e-06	5.96e-05	down	XP_020954119.1	N(G),N(G)-dimethylarginine dimethylaminohydrolase 2	-	-	-	-	-	K01482	DDAH;	K01482 DDAH; dimethylargininase [EC:3.5.3.18]
100522747	0.205012	0.0129917	3.74319	3.84e-06	6e-05	up	XP_005653714.3	neuronal acetylcholine receptor subunit alpha-10	-	-	-	-	-	K04811	CHRNA10;	K04811 CHRNA10; nicotinic acetylcholine receptor alpha-10
100623903	0.370248	0.0466652	2.93896	3.85e-06	6.01e-05	up	XP_020951578.1	transcription factor AP-2-epsilon, partial	-	-	-	-	-	K09179	TFAP2E;	K09179 TFAP2E; transcription factor AP-2 epsilon
100515954	378.145	110.501	1.77481	3.87e-06	6.04e-05	up	NP_001231314.1	cytidine deaminase	-	-	-	-	-	K01489	cdd;	K01489 cdd; cytidine deaminase [EC:3.5.4.5]
100739221	0.592776	0.134165	2.14284	3.89e-06	6.06e-05	up	XP_020955452.1	piggyBac transposable element-derived protein 1	F1S1R8	PiggyBac transposable element derived 1 (PiggyBac transposable element-derived protein 1) (PiggyBac transposable element-derived protein 1 isoform X1)	regulation of transcription by RNA polymerase II [GO:0006357]	nucleus [GO:0005634]	DNA-binding transcription factor activity, RNA polymerase II-specific [GO:0000981]; identical protein binding [GO:0042802]; RNA polymerase II cis-regulatory region sequence-specific DNA binding [GO:0000978]	-	-	-
100522405	0.0642918	0.509186	-3.03785	3.91e-06	6.08e-05	down	XP_003133962.2	PI-PLC X domain-containing protein 3 isoform X1	A0A286ZZP2	Phosphatidylinositol specific phospholipase C X domain containing 3	lipid metabolic process [GO:0006629]	synapse [GO:0045202]	phosphoric diester hydrolase activity [GO:0008081]	-	-	-
100519810	0.280822	1.06909	-1.90207	3.91e-06	6.08e-05	down	XP_013841415.1	phosphorylase b kinase regulatory subunit alpha, liver isoform isoform X1	A0A480KNT6	Phosphorylase b kinase regulatory subunit	glycogen metabolic process [GO:0005977]	plasma membrane [GO:0005886]	calmodulin binding [GO:0005516]	K07190	PHKA_B;	K07190 PHKA_B; phosphorylase kinase alpha/beta subunit
110260797	0.0113609	0.352282	-4.24504	3.95e-06	6.14e-05	down	XP_020948425.1	uncharacterized protein LOC110260797	-	-	-	-	-	-	-	-
100516928	8.52154	29.3488	-1.78405	3.98e-06	6.17e-05	down	XP_020921443.1	integral membrane protein GPR180 isoform X1	A0A287AT35	Integral membrane protein GPR180	G protein-coupled receptor signaling pathway [GO:0007186]; response to pheromone [GO:0019236]	integral component of membrane [GO:0016021]	-	-	-	-
100519485	12.9778	44.3444	-1.7723	4.02e-06	6.23e-05	down	XP_003126310.2	LOW QUALITY PROTEIN: extended synaptotagmin-1	-	-	-	-	-	-	-	-
100155592	4.42967	15.4653	-1.80534	4.06e-06	6.28e-05	down	NP_001302707.1	PDZ and LIM domain protein 1	A0A8D1KGW9	PDZ and LIM domain protein 1	-	cytoskeleton [GO:0005856]; Z disc [GO:0030018]	metal ion binding [GO:0046872]	K23353	PDLIM1_2_3_4;	K23353 PDLIM1_2_3_4; PDZ and LIM domain protein 1/2/3/4
100621722	0.0820898	0.378259	-2.17286	4.11e-06	6.37e-05	down	XP_020925041.1	fibulin-2 isoform X1	-	-	-	-	-	K17307	FBLN1_2;	K17307 FBLN1_2; fibulin 1/2
100523461	1.4451	5.15466	-1.83747	4.12e-06	6.37e-05	down	XP_003131250.1	tripartite motif-containing protein 65	A0A4X1V0V0	Tripartite motif containing 65	positive regulation of autophagy [GO:0010508]	cytosol [GO:0005829]; nucleoplasm [GO:0005654]	zinc ion binding [GO:0008270]	K12031	TRIM65;	K12031 TRIM65; tripartite motif-containing protein 65
110256475	0.224536	1.25313	-2.41212	4.15e-06	6.42e-05	down	XP_020926571.1	protein Mis18-alpha	-	-	-	-	-	K11564	MIS18;	K11564 MIS18; kinetochore protein Mis18
100156315	3.44348	11.887	-1.78549	4.16e-06	6.42e-05	down	XP_020953742.1	cadherin-24 isoform X1	A0A4X1V5K2	Cadherin 24	homophilic cell adhesion via plasma membrane adhesion molecules [GO:0007156]	cell-cell junction [GO:0005911]; integral component of membrane [GO:0016021]; plasma membrane [GO:0005886]	calcium ion binding [GO:0005509]	K06814	CDH24;	K06814 CDH24; cadherin-like 24
100520041	0.0374415	0.313176	-2.74166	4.17e-06	6.44e-05	down	XP_020918632.1	ubiquitin carboxyl-terminal hydrolase 2 isoform X1	I3LI16	Ubiquitin carboxyl-terminal hydrolase (EC 3.4.19.12)	circadian regulation of gene expression [GO:0032922]; entrainment of circadian clock by photoperiod [GO:0043153]; locomotor rhythm [GO:0045475]; negative regulation of transcription by RNA polymerase II [GO:0000122]; positive regulation of mitotic cell cycle [GO:0045931]; protein deubiquitination [GO:0016579]; protein stabilization [GO:0050821]; ubiquitin-dependent protein catabolic process [GO:0…	cytoplasm [GO:0005737]	cyclin binding [GO:0030332]; cysteine-type deubiquitinase activity [GO:0004843]; identical protein binding [GO:0042802]; ubiquitin protein ligase binding [GO:0031625]	K11833	USP2;	K11833 USP2; ubiquitin carboxyl-terminal hydrolase 2 [EC:3.4.19.12]
100512019	0.285626	1.06319	-1.88963	4.18e-06	6.44e-05	down	XP_020931367.1	PAS domain-containing serine/threonine-protein kinase isoform X1	-	-	-	-	-	K08801	PASK;	K08801 PASK; PAS domain containing serine/threonine kinase [EC:2.7.11.1]
396826	69.0422	20.2375	1.7703	4.22e-06	6.5e-05	up	XP_020927732.1	tumor necrosis factor receptor superfamily member 6 isoform X1	O77736	Tumor necrosis factor receptor superfamily member 6 (Apo-1 antigen) (Apoptosis-mediating surface antigen FAS) (FASLG receptor) (CD antigen CD95)	activation-induced cell death of T cells [GO:0006924]; extrinsic apoptotic signaling pathway in absence of ligand [GO:0097192]; immune response [GO:0006955]; motor neuron apoptotic process [GO:0097049]; necroptotic signaling pathway [GO:0097527]; negative regulation of apoptotic process [GO:0043066]; positive regulation of cysteine-type endopeptidase activity involved in apoptotic signaling pathw…	CD95 death-inducing signaling complex [GO:0031265]; external side of plasma membrane [GO:0009897]; integral component of membrane [GO:0016021]; membrane raft [GO:0045121]	calmodulin binding [GO:0005516]; tumor necrosis factor receptor activity [GO:0005031]	K04390	TNFRSF6;	K04390 TNFRSF6; tumor necrosis factor receptor superfamily member 6
100155181	0.360063	1.27395	-1.82686	4.33e-06	6.66e-05	down	XP_020955527.1	A-kinase anchor protein 6 isoform X1	-	-	-	-	-	K16523	AKAP6;	K16523 AKAP6; A-kinase anchor protein 6
110259815	7.69309	2.16839	1.82559	4.34e-06	6.67e-05	up	XP_020941205.1	formin-like protein 5	-	-	-	-	-	-	-	-
100627772	5.86804	20.27	-1.78758	4.38e-06	6.73e-05	down	XP_020949461.1	CMP-N-acetylneuraminate-beta-galactosamide-alpha-2,3-sialyltransferase 2	-	-	-	-	-	K03368	SIAT4B;	K03368 SIAT4B; beta-galactoside alpha-2,3-sialyltransferase (sialyltransferase 4B) [EC:2.4.99.4]
100517358	1.10408	3.91022	-1.81338	4.44e-06	6.81e-05	down	NP_001302731.1	piwi-like protein 4	A0A8D0ZPK5	Piwi like RNA-mediated gene silencing 4	epithelial structure maintenance [GO:0010669]; gene silencing by RNA [GO:0031047]; regulation of translation [GO:0006417]	mitochondrion [GO:0005739]; nucleoplasm [GO:0005654]	piRNA binding [GO:0034584]	K02156	AUB;	K02156 AUB; aubergine
733608	558.17	1889.72	-1.75935	4.54e-06	6.96e-05	down	XP_020944412.1	protein S100-A6 isoform X1	Q2EN75	Protein S100-A6 (Calcyclin) (S100 calcium-binding protein A6)	cellular response to virus [GO:0098586]	cytoplasm [GO:0005737]; cytosol [GO:0005829]; extrinsic component of cytoplasmic side of plasma membrane [GO:0031234]; nuclear envelope [GO:0005635]; nucleus [GO:0005634]	calcium ion binding [GO:0005509]	-	-	-
100519347	0.0731658	0.712557	-3.02669	4.55e-06	6.98e-05	down	XP_003135159.1	melanoma-associated antigen H1	A0A8D1ED49	MAGE family member H1	-	integral component of membrane [GO:0016021]	-	-	-	-
100037976	0.0417099	0.40936	-3.3831	4.61e-06	7.06e-05	down	XP_001925729.4	tumor necrosis factor ligand superfamily member 11	A0A4X1VGW4	TNF_2 domain-containing protein	immune response [GO:0006955]	extracellular region [GO:0005576]; integral component of membrane [GO:0016021]	tumor necrosis factor receptor binding [GO:0005164]	K05473	TNFSF11;	K05473 TNFSF11; tumor necrosis factor ligand superfamily member 11
100514785	1.70833	5.86023	-1.77526	4.65e-06	7.11e-05	down	NP_001258644.1	laminin subunit gamma-1 precursor	A0A8D0REQ7	Laminin subunit gamma-1	cell adhesion [GO:0007155]	basement membrane [GO:0005604]; extracellular region [GO:0005576]; membrane [GO:0016020]	-	K05635	LAMC1;	K05635 LAMC1; laminin, gamma 1
100620394	20.0216	5.90082	1.76248	4.65e-06	7.11e-05	up	XP_020922253.1	LOW QUALITY PROTEIN: collagen alpha-1(XV) chain	-	-	-	-	-	K08135	COL15A;	K08135 COL15A; collagen, type XV, alpha
100312971	14.9091	50.6087	-1.76289	4.7e-06	7.17e-05	down	XP_013845749.1	squalene synthase isoform X1	D0G6X3	Squalene synthase (EC 2.5.1.21) (FPP:FPP farnesyltransferase) (Farnesyl-diphosphate farnesyltransferase)	sterol biosynthetic process [GO:0016126]	-	farnesyl-diphosphate farnesyltransferase activity [GO:0004310]; squalene synthase activity [GO:0051996]	K00801	FDFT1;	K00801 FDFT1; farnesyl-diphosphate farnesyltransferase [EC:2.5.1.21]
100620310	8.19387	28.067	-1.77297	4.7e-06	7.17e-05	down	XP_005664849.1	C-type lectin domain family 11 member A isoform X1	A0A8D1TQK2	C-type lectin domain containing 11A	-	-	carbohydrate binding [GO:0030246]	K17521	CLEC11A;	K17521 CLEC11A; C-type lectin domain family 11 member A
100127147	2.74198	0.720636	1.92036	4.73e-06	7.21e-05	up	XP_020944106.1	L-selectin isoform X1	A8R080	L-selectin	calcium-dependent cell-cell adhesion via plasma membrane cell adhesion molecules [GO:0016339]; leukocyte migration [GO:0050900]	integral component of membrane [GO:0016021]; plasma membrane [GO:0005886]	carbohydrate binding [GO:0030246]; metal ion binding [GO:0046872]	K06495	SELL;	K06495 SELL; selectin, lymphocyte
100240717	0	0.197515	-5.68893	4.74e-06	7.22e-05	down	NP_001137588.1	carbonic anhydrase 6 precursor	A0A4X1W9S1	Carbonic anhydrase (EC 4.2.1.1)	one-carbon metabolic process [GO:0006730]	extracellular region [GO:0005576]	carbonate dehydratase activity [GO:0004089]; zinc ion binding [GO:0008270]	K01672	CA;	K01672 CA; carbonic anhydrase [EC:4.2.1.1]
100520647	0.109199	0.557183	-2.27863	4.76e-06	7.25e-05	down	XP_020932402.1	ankyrin repeat domain-containing protein 55 isoform X1	-	-	-	-	-	-	-	-
[truncated: 16,919 more rows]

## Sheet: Del2R20_vs_WT20.total
GeneID	ASFV-DelMGF300-2R-20_FPKM	ASFV-WT-20_FPKM	logFC	PValue	FDR	sig	nr	Protein Name	uniprot_ID	gene_description	Gene ontology (biological process)	Gene ontology (cellular component)	Gene ontology (molecular function)	KEGG_ID	KEGG_name	KEGG_Description
[truncated: 18,109 more rows]
